# Supplementary material for: Tomato yellow leaf curl virus manipulates Bemisia tabaci, MEAM1 both directly and indirectly through changes in visual and volatile cues
Source: PeerJ. 2024 Jul 23;12:e17665. doi: 10.7717/peerj.17665 (PMC11276755; doi:10.7717/peerj.17665)
Supplement: Supplemental Information 2 [file peerj-12-17665-s002.xlsx]

## Sheet: Sheet1
wavelength	d19.inf.b19.lightyellowspot1	d19.inf.b19.yellowspot1b	d19.inf.b19.yellowspot1c	1.21.tylcv.inf.t1r2.yellspot1	1.21.tylcv.inf.t1r2.yellpot1	jan27.b16.infected.2wk.vol+leaf.1y.SSM	jan26.d21.infected.2wk.y1.2.SSM	jan26.d21.infected.2wk.y1.SSM	b.33.feb.10.2wk.infected.y1	y.maybe.1b.tylcv.2weekinfested.tomato leaves.2.24.21.tylcv.2weekinfested.tomato leaves.2.24.21	y.maybe1.tylcv.2weekinfested.tomato leaves.2.24.21.tylcv.2weekinfested.tomato leaves.2.24	y1a.tylcv.2weekinfested.tomato leaves.	y1b.tylcv.2weekinfested.tomato leaves.	y1a.3.3.21.tylcv.tomatoleaf.2months	y1a.march2.2month	y1b.3.3.21.tylcv.tomatoleaf.2months	y1b.march2.2month	lg1.2wk.infected.mar30	y1.4.27.21.2monthinfected	y1.4.28.21.2monthinfected
184	0.001	0.001	0.001	0.001	0.001	0.00014006	0.00014006	0.00014006	0.001	0.001	0.001	0.001	0.001	0.001	0.001	0.001	0.001	0.001	0.001	0.001
184.5	0.001	0.001	0.001	0.001	0.001	0.001	0.001	0.001	0.001	0.001	0.001	0.001	0.001	0.001	0.001	0.001	0.001	0.001	0.001	0.001
185	0.001	0.001	0.001	0.001	0.001	0.001	0.001	0.001	0.001	0.001	0.001	0.001	0.001	0.001	0.001	0.001	0.001	0.001	0.001	0.001
185.5	0.001	0.001	0.001	0.001	0.001	0.001	0.001	0.001	0.001	0.001	0.001	0.001	0.001	0.001	0.001	0.001	0.001	0.001	0.001	0.001
186	0.001	0.001	0.001	0.001	0.001	0.001	0.001	0.001	0.001	0.001	0.001	0.001	0.001	0.001	0.001	0.001	0.001	0.001	0.001	0.001
186.5	0.001	0.001	0.001	0.001	0.001	0.001	0.001	0.001	0.001	0.001	0.001	0.001	0.001	0.001	0.001	0.001	0.001	0.001	0.001	0.001
187	0.001	0.001	0.001	0.001	0.001	0.001	0.001	0.001	0.001	0.001	0.001	0.001	0.001	0.001	0.001	0.001	0.001	0.001	0.001	0.001
187.5	0.001	0.001	0.001	0.001	0.001	0.001	0.001	0.001	0.001	0.001	0.001	0.001	0.001	0.001	0.001	0.001	0.001	0.001	0.001	0.001
188	0.001	0.001	0.001	0.001	0.001	0.001	0.001	0.001	0.001	0.001	0.001	0.001	0.001	0.001	0.001	0.001	0.001	0.001	0.001	0.001
188.5	0.001	0.001	0.001	0.001	0.001	0.001	0.001	0.001	0.001	0.001	0.001	0.001	0.001	0.001	0.001	0.001	0.001	0.001	0.001	0.001
189	0.001	0.001	0.001	0.001	0.001	15.004	17.259	14.368	0.001	0.001	0.001	0.001	0.001	0.001	0.001	0.001	0.001	0.001	0.001	0.001
189.5	34.595	-25.759	-86.645	-353.61	-321.99	82.797	96.604	83.907	127.47	62.653	2870.3	1465.6	2109.2	81.907	1.45	57.987	-50.738	95.179	44.864	365.32
190	77.695	-44.217	-63.53	-209.19	-215.3	179.82	214.84	206.88	-1160.3	110.81	313.59	162.38	238.03	75.603	15.945	44.444	-18.814	-53.688	72.805	149.78
190.5	66.424	18.792	-49.437	-40.672	-56.713	270.3	330.39	397.53	-60.293	154.72	-286.61	-139.77	-202.28	47.9	5.2827	32.284	-3.3303	-31.325	78.857	-14.579
191	58.162	24.946	-0.57752	-20.508	-27.658	326.9	350.62	448.92	-46.734	182.6	-179.65	-103.24	-116.52	55.741	27.036	42.225	26.7	-35.096	74.709	-38.178
191.5	58.984	-3.517	-2.2715	-26.667	-35.248	377.27	406.6	492.22	-38.711	181.23	-164.2	-107.22	-116.29	29.595	7.9266	32.386	16.357	-8.0871	59.104	14.489
192	47.882	-1.8188	-2.3411	-34.147	-38.628	395.66	513.22	557.97	-31.193	181.41	-179.26	-123.23	-140.81	13.898	-14.799	19.294	8.7906	7.427	61.193	-54.041
192.5	37.713	-2.2456	-10.654	-46.653	-47.876	408.81	649.44	639.45	-30.648	178.81	-186.93	-120.39	-148.61	0.94466	-24.034	4.1529	1.2928	15.197	60.8	-143.2
193	30.424	-1.9794	-19.507	-56.884	-53.976	647.68	1062.1	1028	-28.134	181.54	-172.01	-101.24	-132.29	-3.1707	-22.317	-6.2239	-3.803	18.412	62.86	-209.99
193.5	26.755	-8.0579	-27.835	-64.5	-64.734	1222.2	1807	1767.6	-24.158	181.84	-160.65	-84.617	-111.8	-2.9858	-10.388	-6.0434	-3.1598	19.053	65.37	-81.921
194	31.215	-12.559	-30.463	-66.605	-70.049	1778.4	2470.4	2459.2	-24.684	189.73	-153.5	-81.273	-98.691	2.2616	1.3953	-0.33229	-4.6879	15.072	66.866	17.753
194.5	37.973	-6.6416	-22.392	-64.267	-66.582	1318.3	1793	1810.6	-29.256	203.46	-165.93	-100.32	-106.71	6.3911	2.4665	7.7442	-4.8404	3.4341	69.165	60.439
195	37.463	1.3977	-14.241	-60.351	-73.169	676.44	949.08	928.31	-50.799	208.11	-197.79	-133.84	-138.29	8.8391	-0.83686	13.967	-4.4832	-1.7363	69.744	60.513
195.5	40.514	9.9412	-4.2532	-51.768	-75.175	434.56	642.62	623.91	-73.754	211.6	-230.99	-173.55	-180	10.339	-6.0929	18.01	-3.6065	-0.75278	64.482	45.852
196	38.709	13.695	-5.7548	-46.683	-84.406	325.8	490.12	489.18	-100.16	207.79	-249.82	-195.66	-208.09	16.076	-10.186	18.32	0.23793	5.973	59.484	30.483
196.5	32.424	12.144	-7.4849	-37.111	-88.758	304.81	440.02	467.82	-102.92	203.05	-227.19	-178.03	-191.98	23.345	-8.4618	16.337	3.3504	17.644	57.588	8.3062
197	32.362	6.7166	-5.1932	-30.493	-80.286	332.3	459.54	533.69	-78.899	201.4	-182.13	-131.85	-145.79	27.842	-0.59549	16.248	5.4941	22.477	55.181	2.5997
197.5	31.566	8.0304	-5.78	-25.148	-67.646	367.34	529.3	628.34	-63.733	189.94	-159.27	-104.83	-124.63	32.675	7.786	18.624	5.4575	21.023	55.854	24.757
198	31.711	11.584	-6.8304	-23.675	-58.899	417.11	647.29	752.9	-50.963	166.89	-158.8	-101.84	-127.59	34.373	16.523	20.997	8.5506	13.202	57.876	52.17
198.5	36.256	12.294	-10.677	-25.588	-55.755	501.1	830.63	929.65	-45.145	145.05	-165.69	-105.06	-139.87	35.548	26.316	26.27	15.997	2.4216	60.175	62.778
199	45.239	12.655	-14.388	-24.505	-53.768	594.16	1009.9	1080.5	-42.367	134.7	-172.6	-116.72	-153.15	35.989	28.566	32.511	22.62	-5.5537	65.082	59.245
199.5	48.893	9.3646	-20.288	-27.721	-57.725	721.61	1119.1	1135.8	-43.33	147.15	-164.5	-112.16	-145.65	34.5	22.816	34.441	22.863	-6.2789	70.563	32.074
200	47.918	10.53	-21.929	-27.933	-55.331	1262.9	1797.1	1777	-41.568	174.39	-155.87	-96.232	-133.05	34.596	19.722	35.946	20.368	-0.2618	71.145	-5.0482
200.5	46.241	15.986	-20.369	-30.587	-52.764	1879.7	2566.8	2557.2	-41.872	204.14	-149.26	-77.32	-114.39	34.009	15.74	33.77	15.056	5.5963	69.395	-26.941
201	41.665	19.388	-19.849	-34.759	-55.908	1399.3	1844.6	1856.8	-46.449	237.33	-150.82	-65.07	-101.22	31.794	15.911	28.324	9.0503	10.027	66.768	-26.885
201.5	40.053	16.35	-17.795	-43.272	-61.33	858.44	1097.1	1122.6	-48.853	245.85	-150.92	-64.199	-98.012	32.042	20.739	22.561	12.114	10.55	64.142	-37.094
202	39.963	10.628	-13.197	-48.839	-69.01	867	1043.3	1119.6	-51.983	224.54	-136.09	-64.677	-94.457	32.423	17.85	14.641	13.956	9.6193	64.213	-33.878
202.5	40.144	4.2185	-11.793	-45.376	-75.221	775.28	867.7	980.92	-54.915	212.66	-113.84	-61.936	-88.633	30.776	11.289	12.14	9.8736	12.512	63.703	-4.3013
203	40.367	1.2778	-14.7	-42.365	-77.852	740.57	780.95	946.83	-50.886	206.39	-99.239	-58.991	-85.6	31.05	7.1545	17.244	7.6549	15.165	61.217	-104.92
203.5	40.262	10.995	-20.471	-36.191	-76.553	847.67	887.74	1149.3	-40.852	190.95	-101.12	-64.704	-89.429	27.802	3.5841	21.953	4.6002	18.39	58.181	-137.55
204	41.604	15.819	-29.504	-30.691	-70.905	943.8	1053.7	1337.6	-37.262	195.74	-110.17	-74.507	-95.974	21.542	1.0183	24.933	-2.016	24.213	55.773	-37.749
204.5	46.863	19.967	-21.227	-15.464	-49.368	1588.6	1983.1	2317.2	-32.837	198.7	-131.32	-93.847	-110.81	20.975	1.8378	25.177	-2.0693	23.362	58.628	-1.8982
205	53.18	26.43	-0.64613	1.711	-23.419	107.92	-231.73	-78.221	-29.9	197.17	-139.18	-105.66	-114.77	24.271	5.4678	26.732	4.5208	14.642	64.633	26.525
205.5	53.906	26.152	10.984	7.9943	-8.895	-16373	-24132	-25575	-31.618	225.16	-130.85	-97.731	-103.12	30.52	7.9176	32.777	8.1787	6.0303	71.122	23.508
206	52.1	23.101	16.614	5.7179	-8.7474	-1620.2	-2292.7	-2409.4	-29.926	262.57	-117.36	-81.078	-86.43	37.592	9.5327	36.525	9.1229	0.60424	73.578	-8.5932
206.5	46.803	18.904	13.717	-5.8306	-21.002	507.38	829.11	881.73	-23.64	298.15	-101.55	-64.316	-71.215	43.684	10.058	37.867	8.8413	-0.4344	73.654	-20.399
207	38.557	14.73	5.5438	-17.852	-37.817	414.29	688.87	705.7	-12.538	302.07	-107.54	-67.079	-77.12	43.759	7.8397	36.98	3.9031	3.6685	71.492	-25.054
207.5	32.373	11.299	-0.9149	-20.498	-51.943	566.78	930.61	905.98	-4.1843	268.52	-118.92	-78.15	-91.05	36.523	4.6716	33.113	-1.2961	7.389	65.063	2.6392
208	34.016	18.597	3.6586	-6.6987	-42.543	845.47	1458.2	1322.6	-4.1213	270.28	-124.11	-88.415	-96.576	28.355	4.3173	33.893	-0.25207	6.1931	64.287	35.738
208.5	35.243	22.398	10.04	2.5781	-35.152	-825.19	-1910.3	-1722.9	-14.055	293.7	-127.67	-94.143	-99.252	16.889	3.7917	30.023	2.1632	1.7299	65.388	35.028
209	32.493	16.134	6.3804	-0.069248	-48.057	-965.43	-2063.6	-1799.9	-28.327	379.03	-107.81	-76.983	-80.712	12.247	2.4909	22.782	4.7508	-1.6546	64.272	38.734
209.5	32.291	11.634	2.7752	-5.0513	-57.409	893.35	1689.3	1628.7	-42.832	545.81	-87.505	-58.752	-61.925	15.676	2.3604	16.497	6.4979	-4.474	64.571	25.447
210	31.959	2.2216	-5.0543	-16.789	-73.313	1815.6	2740.1	2667.5	-42.622	626.41	-79.871	-49.336	-56.022	16.576	3.1817	9.1464	3.4043	-6.4529	62.006	12.459
210.5	28.161	-2.1824	-19.177	-22.984	-78.581	3536.4	4812.3	4737.1	-25.67	573.95	-83.372	-52.481	-61.248	19.177	4.947	10.263	-0.4797	1.9485	59.611	10.994
211	27.235	-2.0361	-27.941	-25.564	-63.029	-433.56	-564.78	-417.52	-14.291	418.9	-106.65	-71.073	-79.324	17.049	5.5302	10.854	-4.0916	7.6689	61.745	3.3732
211.5	27.895	-7.5368	-33.664	-31.909	-53.179	-4302.4	-5845	-5500.5	-7.0004	332.3	-134.51	-90.081	-100.39	13.083	5.3042	10.458	-6.5819	9.9198	64.72	4.0775
212	25.23	-11.532	-40.969	-39.971	-53.461	-2422.3	-3597.1	-3421.4	-7.8816	300.23	-153.11	-102.17	-113.61	15.508	4.3219	10.987	-7.2573	16.363	65.365	5.8891
212.5	30.872	-5.918	-35.595	-43.685	-52.779	-1642.2	-2591.8	-2647.9	-14.6	300.21	-148.57	-96.713	-109.87	20.479	6.1763	9.3754	-5.3914	17.286	64.898	-0.16263
213	38.425	8.376	-24.99	-41.475	-48.418	-1353.8	-2160.7	-2414.8	-17.807	317.96	-128.64	-80.802	-99.231	23.887	5.8594	6.7177	-7.6622	12.386	64.116	-9.7597
213.5	40.598	21.818	-17.651	-40.726	-51.363	-1121.5	-1675.2	-2057.8	-23.535	308.46	-120.43	-75.581	-93.05	24.256	1.9577	7.9514	-13.085	10.807	63.601	-20.293
214	41.611	30.667	-12.92	-37.157	-56.303	-1155.5	-1561.7	-2044.9	-25.22	320.41	-116.61	-68.424	-88.641	23.831	5.873	13.638	-9.1986	5.3347	63.729	-28.17
214.5	38.631	29.41	-10.896	-29.662	-55.666	-1093.2	-1423.2	-1810.8	-17.22	364.48	-104.21	-53.176	-77.308	22.539	4.4088	15.947	-1.151	0.32909	63.168	-6.5863
215	38.267	21.567	-6.9994	-22.779	-52.843	-1078.4	-1358.1	-1624	-11.022	424.73	-97.798	-44.325	-66.081	27.987	5.604	24.873	11.905	-0.81064	61.02	11.48
215.5	40.992	16.073	-5.8269	-16.706	-50.509	-1121	-1374.6	-1569.9	-0.54956	650.53	-90.659	-36.869	-59.48	36.288	10.172	31.104	22.691	-2.597	59.828	25.617
216	40.883	9.5213	-13.44	-21.674	-53.088	-877.23	-1042.1	-1181.1	8.4107	863.33	-88.681	-34.635	-58.17	40.584	9.7075	30.812	26.411	-0.32647	59.301	39.634
216.5	42.3	4.8432	-22.65	-34.706	-67.156	-563.72	-690.04	-757.64	7.9281	802.21	-98.867	-45.019	-62.292	43.851	12.609	33.575	30.532	6.4104	60.595	41.523
217	40.363	0.47163	-30.832	-40.645	-81.915	-413.88	-537.33	-589.75	5.452	591.75	-107.89	-54.405	-70.301	43.116	18.905	31.715	33.049	14.494	64.881	51.101
217.5	37.962	0.73542	-32.198	-39.066	-84.834	-328.59	-454.29	-519.21	4.5674	384.69	-121.08	-66.75	-82.608	37.114	20.785	25.438	31.502	20.356	67.012	57.323
218	42.534	8.0989	-21.546	-30.214	-68.544	-236.5	-345.8	-427.33	-0.18718	293.95	-129.45	-81.496	-92.96	34.573	20.033	24.846	26.193	22.297	69.562	48.937
218.5	49.195	11.668	-10.241	-19.755	-44.556	-243.69	-323.25	-441.09	-1.4012	275.03	-130.39	-89.24	-96.207	30.21	17.111	22.745	18.499	14.922	71.405	41.521
219	54.139	16.495	-4.6525	-16.719	-30.004	-252.55	-290.04	-431.17	-4.2459	296.33	-132.14	-91.142	-98.949	28.38	12.471	24.431	11.675	8.2015	69.593	28.776
219.5	55.354	21.58	0.024578	-14.687	-20.472	-288.92	-298.3	-456.89	-12.464	375.44	-117.55	-79.364	-88.489	31.857	8.9381	27.609	8.7226	6.1033	68.762	13.108
220	52.105	21.83	5.8494	-9.8844	-16.106	-401.37	-415.13	-592.03	-14.926	519.74	-106.09	-66.839	-75.061	33.057	5.6164	24.263	10.211	7.0022	66.448	8.8435
220.5	47.057	20.645	8.4544	-5.4124	-13.226	-363.87	-414.07	-540.23	-15.038	670.23	-102.24	-57.622	-66.94	36.235	6.455	25.526	11.216	7.5179	62.472	7.2166
221	45.748	21.444	8.8666	-5.6563	-12.495	-319.38	-408.55	-500.06	-13.749	819.38	-90.415	-50.088	-56.453	37.789	10.463	29.122	13.827	4.786	61.005	4.2012
221.5	48.81	20.036	8.0959	-9.8947	-12.146	-284.93	-402.42	-467.07	-8.7072	681.96	-88.226	-50.461	-50.592	34.696	13.866	31.305	17.486	3.2961	60.185	9.3588
222	54.831	19.186	3.1323	-16.255	-12.933	-272.21	-406.73	-457.09	-6.2868	547.77	-89.159	-50.547	-48.029	31.571	15.889	32.617	18.364	3.5434	61.874	8.0503
222.5	58.892	21.81	-2.5921	-21.28	-20.816	-343.83	-510.03	-560.99	-7.2001	503.64	-88.649	-50.05	-51.138	27.964	12.269	27.281	17.07	6.3732	65.248	16.943
223	59.237	23.191	-5.5777	-18.244	-24.943	-318.62	-477.56	-504.85	-9.9681	442.04	-92.359	-51.528	-54.915	23.171	4.1263	18.165	12.351	5.9824	66.046	23.033
223.5	56.035	26.881	-7.1454	-9.8597	-27.003	-253.4	-393.59	-403.78	-13.188	391.94	-92.211	-49.301	-57.039	21.683	0.30924	14.06	5.9894	6.5621	64.725	25.996
224	53.122	35.049	-2.6914	2.0437	-24.854	-210.36	-322.53	-334.65	-17.561	312.44	-89.865	-47.029	-60.262	22.331	1.2141	11.839	0.97924	6.2553	62.938	32.975
224.5	51.568	39.148	0.22768	8.0088	-20.506	-204.41	-317.46	-322.56	-24.354	290.56	-84.146	-41.384	-60.063	26.463	7.0412	12.699	-0.6463	5.0448	60.962	32.727
225	50.494	40.564	0.51125	10.18	-18.103	-243.27	-383.5	-394.34	-31.591	343.19	-77.601	-35.563	-58.466	31.565	13.121	13.971	-0.12071	7.87	61.168	28.049
225.5	52.728	42.093	2.8161	13.6	-12.47	-259.07	-403.12	-431.94	-31.853	638.35	-71.655	-30.724	-55.103	35.626	16.765	15.562	3.2956	7.1602	64.987	12.443
226	53.478	41.04	1.556	15.29	-12.152	-196.88	-308.06	-347.25	-24.597	-3649.3	-63.891	-26.502	-47.514	36.624	16.257	19.827	7.2083	7.4711	68.671	-2.1757
226.5	53.558	36.287	-4.2036	14.255	-15.084	-127.95	-185.97	-236.23	-18.767	-752.38	-60.383	-29.92	-42.969	33.797	12.523	22.483	8.5617	9.5542	68.862	-14.733
227	53.082	32.097	-4.9889	12.134	-12.832	-86.419	-109.63	-157.62	-11.072	-470.98	-55.94	-31.299	-38.967	31.673	11.896	24.38	9.4491	10.699	68.943	-8.9342
227.5	51.045	27.935	-4.5363	7.8544	-16.675	-66.794	-76.296	-110.39	-4.9218	-554.99	-52.36	-30.872	-35.757	30.598	11.906	25.293	8.7651	11.875	67.298	15.587
228	46.886	23.456	-4.6921	3.2643	-22.096	-65.4	-72.925	-95.36	-1.2548	-731.02	-49.173	-28.428	-34.715	31.647	13.434	24.195	8.2514	13.784	63.148	36.78
228.5	45.781	25.506	-0.75118	3.9864	-19.516	-68.33	-78.419	-94.792	5.2096	-487.17	-41.532	-20.593	-29.571	34.699	18.181	26.308	12.9	17.267	60.699	47.172
229	45.167	29.598	1.8509	9.1003	-15.438	-62.806	-77.572	-89.177	8.6842	-322.67	-36.623	-15.922	-26.351	35.462	19.214	27.674	15.123	21.262	58.757	51.062
229.5	40.835	31.012	4.3273	12.161	-9.4598	-51.318	-67.862	-78.217	10.162	-193.57	-29.266	-9.579	-23.007	34.467	18.627	27.018	17.158	25.303	57.241	49.346
230	37.509	29.642	8.8468	13.592	-3.0038	-35.409	-52.089	-63.425	10.382	-115.1	-20.75	-3.4092	-17.039	32.466	19.012	25.381	18.933	28.277	57.681	45.111
230.5	36.473	28.901	12.184	14.124	-0.70228	-21.845	-37.034	-52.075	9.3018	-70.982	-13.11	1.0562	-10.218	29.751	19.215	22.012	17.893	27.957	58.301	44.734
231	35.096	28.588	15.347	12.293	1.1035	-11.28	-23.024	-39.927	12.188	-38.018	-7.0163	5.6336	-3.0675	28.232	20.706	20.009	18.167	27.716	58.254	45.001
231.5	35.471	28.2	16.368	12.441	3.422	-3.0021	-11.684	-27.544	16.128	-15.857	-2.6996	8.3931	2.7673	27.319	22.239	20.045	18.747	28.211	57.066	44.217
232	38.858	30.044	17.444	15.819	6.5844	2.9842	-3.8291	-15.543	19.349	-2.2545	0.86638	10.846	6.5832	27.272	22.848	21.473	19.331	27.868	56.039	44.239
232.5	40.224	30.269	18.484	18.564	9.3142	8.5925	1.7342	-5.7114	21.667	5.3575	3.8525	13.632	8.9682	28.397	23.193	23.464	19.795	28.216	55.535	46.439
233	41.138	28.91	18.319	20.539	10.015	12.76	5.554	-0.25423	22.81	10.891	7.2793	15.94	11.127	29.538	23.066	24.753	20.158	28.46	55.23	48.166
233.5	42.416	27.614	18.917	21.583	10.434	16.043	8.8357	3.2934	23.921	15.687	10.213	17.58	12.805	30.647	23.242	25.274	20.982	28.402	55.93	50.225
234	41.772	26.133	19.073	21.768	11.393	18.56	11.699	6.225	25.838	19.778	12.439	18.816	14.389	31.12	23.631	25.624	21.67	28.96	56.756	50.535
234.5	41.195	26.22	20.408	22.97	13.616	19.549	13.095	8.8371	28.277	22.486	14.419	19.757	16.034	30.741	23.892	25.977	22.141	29.619	57.191	47.507
235	40.955	27.527	22.06	24.819	16.391	20.082	14.373	11.564	30.095	25.472	16.275	20.78	17.508	30.034	23.995	26.325	22.597	29.974	57.975	45.698
235.5	40.316	28.436	22.605	26.639	18.405	20.384	15.665	13.889	31.077	28.036	18.076	22.07	18.826	29.079	24.054	26.62	22.472	30.12	58.28	45.426
236	39.846	28.652	22.954	27.583	19.693	20.7	16.893	15.383	31.376	29.521	19.613	23.403	19.656	28.536	24.146	26.827	22.524	30.019	58.36	47.063
236.5	39.285	28.733	23.047	27.676	20.371	21.344	18.274	16.202	31.572	30.683	20.619	24.613	20.336	28.536	24.369	27.105	22.853	29.51	58.376	49.373
237	38.771	28.844	22.937	27.496	20.8	22	19.391	16.908	31.776	31.139	21.227	25.475	21.001	28.827	24.751	27.295	23.052	29.003	58.084	51.238
237.5	38.201	29.159	22.965	27.097	21.387	22.719	20.379	17.773	31.814	31.2	21.765	25.985	21.616	29.146	25.123	27.371	23.372	28.61	57.843	51.587
238	37.212	29.561	22.889	26.837	21.772	23.379	21.273	18.996	32.108	31.625	22.251	26.222	22.314	29.269	25.338	27.439	23.614	28.396	57.627	50.437
238.5	36.407	29.371	22.604	26.74	21.691	23.896	21.824	19.961	32.485	32.225	22.833	26.605	22.872	29.19	25.324	27.294	23.767	28.443	57.65	49.607
239	35.675	28.789	22.478	26.783	21.455	24.22	22.237	20.488	32.695	32.784	23.479	26.961	23.305	28.882	25.243	27.219	23.968	28.555	57.749	49.011
239.5	35.216	28.163	22.555	26.732	21.013	24.263	22.496	20.605	32.846	33.319	23.941	27.165	23.602	28.56	25.213	27.202	24.115	28.63	57.857	48.722
240	34.996	27.68	22.609	26.637	20.745	24.258	22.681	20.406	32.712	33.535	24.288	27.334	23.744	28.202	25.188	27.071	24.134	28.562	57.796	48.886
240.5	34.602	27.386	22.726	26.565	20.807	24.063	22.624	20.159	32.325	33.508	24.497	27.47	23.958	27.882	25.197	26.965	24.024	28.506	57.518	49.151
241	34.245	27.299	22.797	26.544	20.808	23.921	22.525	20.146	32.174	33.389	24.663	27.652	24.107	27.61	25.18	26.739	23.916	28.523	57.275	48.963
241.5	33.832	27.156	22.59	26.573	20.954	23.908	22.374	20.343	32.091	33.312	24.775	27.914	24.127	27.288	25.105	26.493	23.808	28.464	57.086	48.836
242	33.658	26.893	22.308	26.586	21.232	23.861	22.153	20.491	32.013	33.231	24.84	28.204	24.237	27.056	25.12	26.332	23.738	28.479	56.986	48.376
242.5	33.566	26.513	22.051	26.44	21.261	23.669	22.078	20.449	32.001	32.956	24.801	28.255	24.27	26.85	25.248	26.31	23.758	28.459	56.994	48.13
243	33.329	26.177	21.887	26.185	21.281	23.446	22.024	20.324	31.894	32.78	24.793	28.304	24.317	26.697	25.346	26.338	23.728	28.33	57.039	48.108
243.5	33.064	26.009	21.809	25.953	21.218	23.209	21.972	20.138	31.783	32.632	24.935	28.354	24.558	26.673	25.461	26.349	23.676	28.292	57.051	47.951
244	32.757	25.825	21.736	25.787	20.916	23.009	21.966	20.035	31.546	32.681	25.178	28.374	24.698	26.675	25.466	26.364	23.709	28.225	57.05	47.982
244.5	32.61	25.597	21.658	25.696	20.801	22.908	21.88	20.036	31.229	32.892	25.509	28.533	24.792	26.667	25.325	26.329	23.81	28.138	56.917	47.67
245	32.649	25.368	21.511	25.607	20.755	22.775	21.796	20.032	31.046	32.952	25.818	28.654	24.939	26.656	25.245	26.275	23.925	28.123	56.707	47.242
245.5	32.614	25.165	21.329	25.421	20.648	22.637	21.744	20.025	30.9	32.991	26.085	28.744	25.021	26.598	25.128	26.187	24.02	28.102	56.633	47.09
246	32.334	25.047	21.147	25.123	20.572	22.528	21.65	19.982	30.897	32.981	26.257	28.84	25.17	26.477	25.058	26.066	24.029	28.126	56.625	47.075
246.5	31.915	24.97	20.884	24.778	20.479	22.449	21.576	19.944	30.92	32.906	26.307	28.914	25.304	26.41	25.064	25.952	24.02	28.18	56.665	47.078
247	31.505	24.766	20.572	24.432	20.35	22.44	21.505	19.915	30.852	32.792	26.315	28.99	25.326	26.395	25.047	25.926	24.041	28.209	56.737	47.196
247.5	31.213	24.494	20.32	24.219	20.185	22.47	21.432	19.86	30.684	32.633	26.277	29.061	25.294	26.361	25.075	25.96	24.087	28.206	56.592	47.09
248	31.182	24.23	20.094	24.165	20.009	22.545	21.415	19.803	30.368	32.479	26.269	29.117	25.277	26.359	25.134	26.021	24.171	28.2	56.42	46.824
248.5	31.125	24.069	19.939	24.162	19.88	22.583	21.436	19.733	30.115	32.401	26.317	29.137	25.296	26.303	25.168	26.023	24.155	28.209	56.213	46.549
249	30.95	23.94	19.926	24.123	19.827	22.525	21.429	19.637	29.921	32.377	26.36	29.185	25.338	26.198	25.193	25.914	24.077	28.207	56.027	46.21
249.5	30.799	23.786	20.021	24.014	19.874	22.391	21.36	19.552	29.823	32.382	26.411	29.246	25.396	26.151	25.22	25.81	24.009	28.248	56.013	46
250	30.586	23.597	20.066	23.87	19.823	22.196	21.223	19.458	29.9	32.291	26.426	29.269	25.373	26.045	25.201	25.735	23.941	28.239	55.998	45.814
250.5	30.409	23.405	20	23.748	19.69	22.042	21.085	19.351	29.881	32.173	26.43	29.31	25.315	25.93	25.19	25.719	23.968	28.173	55.938	45.649
251	30.331	23.302	19.894	23.655	19.599	21.942	20.999	19.27	29.781	32.123	26.427	29.315	25.281	25.86	25.16	25.773	24.061	28.085	55.817	45.647
251.5	30.221	23.262	19.735	23.565	19.441	21.866	20.988	19.205	29.682	32.061	26.425	29.324	25.282	25.762	25.055	25.784	24.086	27.979	55.659	45.563
252	30.131	23.179	19.694	23.449	19.353	21.764	20.994	19.203	29.522	31.966	26.419	29.359	25.28	25.65	25.008	25.751	24.075	27.935	55.519	45.486
252.5	30.057	23.082	19.715	23.362	19.301	21.642	20.96	19.206	29.402	31.875	26.388	29.359	25.308	25.512	24.945	25.663	23.996	27.948	55.479	45.401
253	29.923	22.992	19.693	23.333	19.194	21.515	20.87	19.177	29.295	31.808	26.338	29.366	25.326	25.369	24.878	25.539	23.877	27.984	55.497	45.14
253.5	29.79	22.948	19.634	23.412	19.213	21.399	20.739	19.062	29.102	31.795	26.271	29.333	25.295	25.291	24.877	25.48	23.848	27.992	55.514	44.934
254	29.671	22.957	19.571	23.514	19.262	21.313	20.652	18.931	28.9	31.793	26.153	29.248	25.245	25.278	24.841	25.411	23.815	27.958	55.542	44.701
254.5	29.525	22.902	19.481	23.509	19.251	21.286	20.607	18.878	28.758	31.771	26.066	29.144	25.142	25.273	24.779	25.353	23.768	27.871	55.576	44.47
255	29.477	22.886	19.419	23.417	19.232	21.302	20.601	18.863	28.637	31.711	26.006	29.033	25.007	25.221	24.707	25.304	23.74	27.756	55.661	44.33
255.5	29.485	22.872	19.359	23.237	19.16	21.32	20.576	18.875	28.613	31.653	25.927	28.976	24.95	25.074	24.609	25.196	23.691	27.649	55.736	44.254
256	29.436	22.854	19.252	23.047	19.093	21.31	20.514	18.864	28.626	31.556	25.931	28.933	24.966	24.948	24.506	25.096	23.644	27.504	55.749	44.204
256.5	29.393	22.88	19.21	22.903	19.067	21.263	20.427	18.812	28.505	31.391	25.929	28.892	25.006	24.842	24.435	25.04	23.636	27.357	55.793	44.174
257	29.277	22.869	19.15	22.799	19.005	21.167	20.312	18.773	28.353	31.193	25.858	28.8	25.005	24.733	24.353	24.99	23.585	27.195	55.735	44.088
257.5	29.132	22.798	19.072	22.726	18.908	21.109	20.26	18.77	28.216	30.925	25.751	28.688	24.889	24.668	24.247	24.891	23.508	27.044	55.702	43.861
258	29.044	22.753	19.036	22.684	18.831	21.09	20.247	18.739	28.132	30.735	25.659	28.59	24.753	24.561	24.094	24.775	23.417	26.947	55.757	43.64
258.5	29.003	22.716	18.971	22.647	18.757	21.096	20.26	18.706	28.15	30.635	25.62	28.537	24.706	24.423	23.936	24.626	23.34	26.896	55.773	43.562
259	28.986	22.586	18.865	22.586	18.704	21.158	20.295	18.679	28.184	30.572	25.605	28.541	24.705	24.286	23.851	24.496	23.301	26.879	55.728	43.651
259.5	28.936	22.509	18.886	22.614	18.753	21.175	20.332	18.669	28.119	30.533	25.554	28.483	24.669	24.155	23.826	24.424	23.241	26.85	55.636	43.826
260	28.903	22.496	18.934	22.652	18.785	21.133	20.349	18.69	27.957	30.512	25.471	28.444	24.613	24.055	23.837	24.364	23.183	26.788	55.58	43.957
260.5	28.869	22.435	18.921	22.697	18.786	21.045	20.328	18.701	27.788	30.492	25.357	28.357	24.46	24.007	23.826	24.313	23.098	26.708	55.431	43.874
261	28.828	22.376	18.938	22.787	18.814	20.912	20.263	18.657	27.626	30.438	25.299	28.235	24.337	23.99	23.755	24.239	22.998	26.571	55.286	43.666
261.5	28.786	22.281	18.917	22.754	18.747	20.796	20.157	18.588	27.526	30.366	25.313	28.101	24.319	23.949	23.642	24.167	22.882	26.419	55.21	43.421
262	28.667	22.136	18.864	22.681	18.717	20.73	20.087	18.521	27.448	30.282	25.268	27.937	24.248	23.897	23.537	24.08	22.784	26.293	55.078	43.434
262.5	28.593	22.054	18.867	22.592	18.691	20.699	20.054	18.455	27.299	30.163	25.169	27.819	24.177	23.833	23.503	24.015	22.724	26.177	55.016	43.422
263	28.554	22.033	18.877	22.425	18.654	20.704	20.064	18.422	27.18	30.014	25.077	27.782	24.116	23.723	23.524	23.935	22.736	26.119	55.06	43.164
263.5	28.561	22.012	18.833	22.269	18.637	20.762	20.1	18.424	27.133	29.864	24.961	27.816	24.03	23.643	23.54	23.845	22.742	26.076	55.029	42.937
264	28.619	21.961	18.748	22.204	18.626	20.825	20.128	18.409	27.14	29.738	24.882	27.816	23.951	23.575	23.539	23.785	22.711	25.993	54.987	42.576
264.5	28.548	21.91	18.718	22.187	18.618	20.896	20.137	18.355	27.171	29.643	24.843	27.777	23.87	23.503	23.456	23.722	22.66	25.882	54.935	42.306
265	28.434	21.908	18.721	22.242	18.603	20.919	20.158	18.311	27.119	29.58	24.745	27.707	23.751	23.453	23.274	23.648	22.519	25.773	54.842	42.313
265.5	28.36	21.958	18.729	22.302	18.654	20.883	20.177	18.268	27.003	29.534	24.67	27.601	23.633	23.323	23.107	23.551	22.405	25.715	54.79	42.454
266	28.365	22.044	18.786	22.298	18.707	20.803	20.165	18.242	26.864	29.438	24.626	27.52	23.537	23.154	22.99	23.441	22.354	25.687	54.727	42.505
266.5	28.471	22.107	18.858	22.355	18.774	20.736	20.119	18.272	26.762	29.347	24.567	27.458	23.471	23.027	22.937	23.355	22.283	25.668	54.682	42.568
267	28.55	22.127	18.898	22.43	18.824	20.746	20.077	18.292	26.716	29.268	24.531	27.334	23.449	22.946	22.976	23.343	22.249	25.608	54.641	42.707
267.5	28.54	22.107	18.94	22.484	18.812	20.815	20.052	18.313	26.686	29.209	24.48	27.212	23.438	22.94	22.994	23.354	22.272	25.468	54.544	42.673
268	28.443	22.116	18.989	22.507	18.767	20.906	20.052	18.328	26.638	29.17	24.407	27.104	23.419	22.972	22.997	23.378	22.283	25.31	54.53	42.712
268.5	28.368	22.164	18.986	22.5	18.768	20.933	20.072	18.367	26.552	29.149	24.324	26.954	23.351	22.916	23.017	23.346	22.271	25.121	54.445	42.671
269	28.392	22.19	18.982	22.504	18.793	20.911	20.068	18.418	26.418	29.176	24.266	26.858	23.297	22.787	22.959	23.238	22.214	25.012	54.328	42.406
269.5	28.448	22.186	18.946	22.482	18.844	20.851	20.015	18.436	26.312	29.129	24.233	26.838	23.251	22.667	22.853	23.097	22.121	24.952	54.236	42.29
270	28.492	22.143	18.865	22.458	18.899	20.841	19.948	18.434	26.283	29.04	24.213	26.812	23.21	22.589	22.732	22.948	22.013	24.879	54.17	42.216
270.5	28.495	22.064	18.912	22.397	18.946	20.828	19.956	18.398	26.262	28.933	24.187	26.81	23.146	22.591	22.59	22.854	21.965	24.841	54.179	42.118
271	28.422	22.017	19.021	22.358	19.039	20.814	19.988	18.393	26.223	28.803	24.109	26.765	23.015	22.623	22.478	22.807	21.942	24.757	54.126	42.052
271.5	28.375	22.026	19.154	22.445	19.098	20.812	20.05	18.432	26.088	28.727	24	26.687	22.902	22.583	22.386	22.785	21.875	24.629	53.894	41.934
272	28.406	22.045	19.238	22.512	19.131	20.791	20.099	18.512	25.886	28.662	23.853	26.592	22.866	22.491	22.327	22.758	21.815	24.543	53.567	41.865
272.5	28.495	22.085	19.164	22.586	19.142	20.782	20.118	18.568	25.771	28.63	23.753	26.495	22.879	22.397	22.272	22.683	21.733	24.461	53.361	41.809
273	28.59	22.094	19.02	22.617	19.078	20.763	20.145	18.545	25.777	28.569	23.676	26.458	22.882	22.325	22.262	22.594	21.645	24.366	53.295	41.749
273.5	28.675	22.048	18.892	22.572	19.069	20.748	20.188	18.46	25.78	28.487	23.605	26.401	22.848	22.307	22.315	22.551	21.633	24.292	53.238	41.638
274	28.719	22.091	18.897	22.563	19.141	20.741	20.211	18.357	25.756	28.465	23.619	26.368	22.8	22.263	22.307	22.481	21.606	24.209	53.159	41.662
274.5	28.708	22.152	18.962	22.485	19.179	20.748	20.202	18.259	25.68	28.428	23.618	26.36	22.738	22.176	22.249	22.424	21.566	24.137	52.98	41.866
275	28.715	22.266	19.103	22.411	19.216	20.766	20.166	18.207	25.549	28.365	23.577	26.282	22.66	22.063	22.132	22.374	21.5	24.107	52.805	42.031
275.5	28.677	22.35	19.271	22.343	19.185	20.741	20.112	18.209	25.448	28.369	23.501	26.169	22.582	21.992	22.034	22.309	21.43	24.101	52.87	42.062
276	28.583	22.316	19.378	22.347	19.153	20.681	20.121	18.252	25.374	28.323	23.42	26.067	22.479	21.938	21.945	22.249	21.348	24.126	52.978	41.964
276.5	28.516	22.263	19.461	22.457	19.176	20.614	20.15	18.338	25.362	28.205	23.366	25.947	22.37	21.88	21.837	22.162	21.282	24.107	52.996	41.818
277	28.451	22.226	19.5	22.561	19.194	20.549	20.179	18.427	25.341	28.141	23.351	25.867	22.308	21.822	21.793	22.102	21.261	24.016	52.91	41.71
277.5	28.41	22.258	19.457	22.617	19.214	20.551	20.222	18.498	25.315	28.11	23.362	25.83	22.248	21.755	21.717	22.048	21.217	23.921	52.662	41.598
278	28.449	22.337	19.401	22.631	19.206	20.596	20.243	18.537	25.349	28.093	23.306	25.791	22.178	21.706	21.628	21.979	21.168	23.803	52.421	41.434
278.5	28.474	22.458	19.355	22.581	19.174	20.672	20.279	18.509	25.317	28.138	23.211	25.717	22.149	21.675	21.601	21.954	21.165	23.717	52.206	41.274
279	28.465	22.497	19.288	22.47	19.127	20.766	20.303	18.443	25.161	28.136	23.156	25.638	22.145	21.641	21.59	21.931	21.193	23.645	52.126	41.262
279.5	28.449	22.462	19.315	22.386	19.078	20.809	20.234	18.372	25.048	27.97	23.122	25.581	22.155	21.523	21.522	21.888	21.171	23.539	52.125	41.312
280	28.38	22.409	19.343	22.308	19.111	20.837	20.155	18.322	24.887	27.825	23.162	25.571	22.188	21.392	21.483	21.889	21.126	23.437	52.029	41.162
280.5	28.337	22.264	19.335	22.316	19.164	20.859	20.069	18.324	24.762	27.674	23.17	25.572	22.185	21.33	21.48	21.89	21.074	23.336	51.904	40.9
281	28.287	22.202	19.288	22.391	19.242	20.875	20.053	18.379	24.757	27.622	23.103	25.5	22.1	21.337	21.458	21.879	20.992	23.29	51.67	40.675
281.5	28.296	22.172	19.207	22.494	19.314	20.841	20.048	18.404	24.756	27.657	23.074	25.426	22.037	21.395	21.475	21.823	20.969	23.24	51.431	40.491
282	28.311	22.099	19.133	22.634	19.291	20.72	19.993	18.358	24.74	27.646	22.932	25.281	21.895	21.482	21.477	21.772	21.001	23.223	51.225	40.575
282.5	28.276	22.072	19.069	22.646	19.188	20.562	19.874	18.267	24.736	27.605	22.805	25.137	21.723	21.461	21.418	21.731	21.024	23.241	51.09	40.58
283	28.368	22.107	19.212	22.745	19.187	20.462	19.768	18.198	24.726	27.476	22.776	25.115	21.615	21.39	21.357	21.704	21.061	23.179	51.119	40.257
283.5	28.317	22.154	19.373	22.806	19.195	20.434	19.731	18.153	24.655	27.337	22.703	25.064	21.481	21.298	21.303	21.681	21.036	23.156	51.075	39.969
284	28.257	22.203	19.423	22.702	19.146	20.495	19.763	18.147	24.591	27.242	22.648	25.007	21.394	21.193	21.222	21.623	20.967	23.148	50.976	39.774
284.5	28.349	22.273	19.49	22.594	19.19	20.572	19.789	18.123	24.487	27.234	22.623	24.984	21.366	21.1	21.104	21.558	20.84	23.12	50.865	39.903
285	28.292	22.249	19.339	22.389	19.108	20.594	19.796	18.091	24.335	27.267	22.475	24.928	21.337	21.018	20.958	21.471	20.701	23.139	50.562	40.276
285.5	28.26	22.192	19.193	22.196	18.972	20.598	19.802	18.079	24.194	27.326	22.335	24.881	21.292	20.969	20.825	21.402	20.666	23.087	50.292	40.571
286	28.197	22.076	19.123	22.058	18.876	20.567	19.796	18.079	24.065	27.337	22.243	24.881	21.273	20.918	20.789	21.325	20.689	22.968	50.24	40.633
286.5	27.961	21.888	18.93	21.908	18.748	20.496	19.79	18.079	23.969	27.291	22.145	24.851	21.247	20.889	20.813	21.246	20.693	22.868	50.223	40.579
287	27.746	21.725	18.806	21.865	18.643	20.409	19.725	18.027	23.912	27.229	22.151	24.793	21.22	20.84	20.819	21.183	20.65	22.811	50.269	40.555
287.5	27.594	21.574	18.694	21.858	18.589	20.276	19.593	17.913	23.847	27.097	22.127	24.713	21.178	20.763	20.803	21.127	20.581	22.749	50.339	40.566
288	27.429	21.513	18.597	21.813	18.565	20.126	19.487	17.798	23.733	26.903	22.04	24.579	21.078	20.714	20.775	21.097	20.455	22.657	50.275	40.526
288.5	27.298	21.529	18.556	21.797	18.522	19.998	19.423	17.696	23.65	26.734	21.983	24.459	20.978	20.664	20.677	21.03	20.34	22.639	50.225	40.459
289	27.266	21.477	18.501	21.666	18.455	19.911	19.381	17.618	23.519	26.662	21.874	24.379	20.89	20.67	20.614	21.012	20.311	22.609	50.154	40.346
289.5	27.297	21.394	18.372	21.465	18.321	19.904	19.32	17.518	23.405	26.647	21.797	24.361	20.888	20.724	20.6	21.037	20.28	22.595	50.022	40.35
290	27.344	21.206	18.177	21.329	18.176	19.916	19.218	17.41	23.301	26.702	21.83	24.366	20.964	20.804	20.599	21.037	20.303	22.645	49.929	40.495
290.5	27.396	20.895	17.977	21.184	17.965	19.843	19.09	17.302	23.163	26.746	21.842	24.378	20.997	20.877	20.636	21.045	20.355	22.67	49.807	40.617
291	27.392	20.614	17.771	21.087	17.791	19.679	18.939	17.2	23.023	26.669	21.871	24.375	21.04	20.872	20.64	21.006	20.35	22.717	49.634	40.668
291.5	27.342	20.505	17.655	21.099	17.726	19.563	18.849	17.19	22.903	26.682	21.91	24.413	21.064	20.824	20.625	20.986	20.348	22.776	49.48	40.464
292	27.229	20.485	17.627	21.145	17.704	19.518	18.782	17.156	22.775	26.781	21.956	24.532	21.074	20.809	20.598	20.961	20.333	22.806	49.347	40.189
292.5	27.118	20.586	17.652	21.195	17.801	19.55	18.724	17.079	22.636	26.912	22.02	24.628	21.184	20.818	20.598	20.978	20.345	22.836	49.311	39.915
293	26.99	20.667	17.576	21.103	17.808	19.596	18.688	16.99	22.531	27.038	22.085	24.677	21.264	20.838	20.651	21.044	20.369	22.865	49.359	39.788
293.5	26.856	20.645	17.505	20.972	17.759	19.55	18.644	16.922	22.369	27.032	22.134	24.684	21.253	20.828	20.68	21.113	20.409	22.893	49.382	39.966
294	26.767	20.576	17.37	20.866	17.673	19.449	18.635	16.874	22.207	26.952	22.196	24.714	21.217	20.801	20.706	21.169	20.47	22.894	49.181	40.265
294.5	26.686	20.483	17.209	20.78	17.521	19.345	18.682	16.857	22.106	26.818	22.237	24.803	21.126	20.78	20.751	21.196	20.505	22.85	48.904	40.443
295	26.622	20.465	17.096	20.784	17.408	19.283	18.687	16.821	22.05	26.82	22.229	24.869	21.12	20.795	20.768	21.18	20.537	22.839	48.587	40.33
295.5	26.552	20.453	17.031	20.827	17.32	19.229	18.695	16.785	22.002	26.862	22.162	24.805	21.147	20.83	20.792	21.15	20.539	22.853	48.419	40.149
296	26.502	20.441	17.111	20.828	17.258	19.176	18.671	16.741	21.967	26.847	22.014	24.709	21.17	20.859	20.827	21.124	20.539	22.905	48.472	40.005
296.5	26.486	20.475	17.231	20.826	17.219	19.103	18.582	16.678	21.965	26.889	21.951	24.574	21.152	20.886	20.794	21.069	20.527	22.961	48.593	39.905
297	26.496	20.572	17.433	20.916	17.232	19.046	18.571	16.663	21.951	26.842	21.951	24.517	21.084	20.87	20.789	21.043	20.51	23.013	48.79	39.939
297.5	26.516	20.674	17.59	20.923	17.254	19.006	18.585	16.709	21.925	26.866	21.995	24.574	21.062	20.826	20.775	21.024	20.49	23.083	48.872	39.81
298	26.565	20.747	17.586	20.915	17.199	19.011	18.595	16.777	21.896	27.008	22.022	24.602	21.067	20.751	20.758	21.037	20.457	23.108	48.791	39.618
298.5	26.555	20.698	17.553	20.912	17.202	19.073	18.639	16.846	21.838	27.108	22.004	24.68	21.039	20.701	20.774	21.076	20.454	23.095	48.633	39.412
299	26.639	20.603	17.461	20.806	17.14	19.126	18.621	16.857	21.787	27.113	21.973	24.704	21	20.724	20.782	21.077	20.422	23.081	48.45	39.285
299.5	26.71	20.492	17.345	20.792	17.065	19.131	18.532	16.794	21.783	27.022	21.943	24.663	20.973	20.747	20.759	21.052	20.383	23.052	48.221	39.275
300	26.706	20.486	17.347	20.885	17.13	19.117	18.468	16.753	21.798	26.897	21.993	24.597	20.984	20.775	20.694	21.034	20.341	22.964	48.024	39.225
300.5	26.663	20.51	17.374	20.883	17.175	19.065	18.43	16.728	21.784	26.777	22.017	24.49	21.033	20.79	20.633	21.025	20.286	22.909	47.864	39.413
301	26.518	20.476	17.405	20.851	17.193	19.018	18.403	16.709	21.732	26.75	21.997	24.433	21.075	20.767	20.599	21.018	20.276	22.799	47.668	39.703
301.5	26.398	20.45	17.37	20.77	17.143	19.007	18.362	16.676	21.638	26.717	21.92	24.403	21.048	20.719	20.598	20.998	20.26	22.708	47.592	39.926
302	26.38	20.414	17.279	20.646	17.054	19.013	18.338	16.667	21.522	26.643	21.79	24.388	20.979	20.661	20.591	20.979	20.23	22.716	47.554	39.99
302.5	26.428	20.417	17.22	20.678	17.034	19.087	18.347	16.699	21.389	26.558	21.658	24.382	20.88	20.617	20.531	20.952	20.219	22.731	47.523	39.594
303	26.471	20.501	17.232	20.764	17.081	19.185	18.391	16.753	21.278	26.475	21.562	24.33	20.702	20.58	20.427	20.859	20.188	22.768	47.551	39.066
303.5	26.455	20.612	17.29	20.76	17.138	19.231	18.393	16.781	21.206	26.401	21.569	24.251	20.552	20.579	20.32	20.759	20.169	22.805	47.586	38.759
304	26.422	20.662	17.363	20.752	17.15	19.242	18.344	16.794	21.182	26.354	21.562	24.162	20.486	20.616	20.281	20.712	20.167	22.769	47.702	38.744
304.5	26.354	20.605	17.306	20.66	17.105	19.205	18.261	16.778	21.181	26.353	21.546	24.051	20.455	20.629	20.33	20.662	20.174	22.703	47.673	39.071
305	26.409	20.57	17.263	20.664	17.142	19.119	18.183	16.729	21.226	26.36	21.537	23.975	20.517	20.58	20.347	20.674	20.204	22.616	47.545	39.169
305.5	26.434	20.507	17.244	20.703	17.162	19.083	18.165	16.757	21.233	26.389	21.547	23.993	20.545	20.555	20.331	20.708	20.224	22.514	47.416	39.053
306	26.395	20.427	17.194	20.687	17.169	19.069	18.167	16.787	21.174	26.388	21.572	24.026	20.466	20.562	20.253	20.686	20.227	22.423	47.245	38.91
306.5	26.35	20.368	17.191	20.621	17.179	19.071	18.166	16.756	21.066	26.351	21.596	24.077	20.41	20.618	20.165	20.721	20.175	22.334	47.168	38.857
307	26.313	20.375	17.196	20.563	17.168	19.087	18.195	16.709	20.927	26.322	21.588	24.07	20.374	20.712	20.132	20.742	20.093	22.253	47.074	38.773
307.5	26.319	20.411	17.166	20.568	17.183	19.041	18.231	16.612	20.808	26.224	21.474	24.016	20.36	20.719	20.137	20.704	20.037	22.156	46.836	38.644
308	26.306	20.477	17.144	20.651	17.196	18.932	18.25	16.519	20.791	26.146	21.33	23.989	20.346	20.592	20.093	20.618	20.014	22.1	46.499	38.551
308.5	26.248	20.461	17.066	20.741	17.147	18.785	18.174	16.511	20.76	26.119	21.207	23.944	20.297	20.438	20.044	20.527	20.028	22.034	46.198	38.368
309	26.141	20.359	16.962	20.742	17.086	18.68	18.113	16.514	20.716	26.076	21.095	23.88	20.201	20.3	19.995	20.447	20.012	21.966	46.062	38.422
309.5	26.02	20.236	16.93	20.68	17.033	18.643	18.066	16.504	20.652	26.073	21.047	23.811	20.1	20.192	19.91	20.412	19.974	21.946	46.026	38.611
310	26.077	20.247	17	20.688	17.07	18.619	18.085	16.515	20.555	26.043	21.056	23.731	20.06	20.151	19.876	20.42	19.909	21.904	46.055	38.578
310.5	26.168	20.327	17.104	20.684	17.166	18.622	18.134	16.535	20.555	25.982	21.086	23.705	20.072	20.099	19.798	20.38	19.848	21.867	46.117	38.564
311	26.236	20.249	17.126	20.616	17.152	18.628	18.172	16.552	20.618	25.874	21.117	23.711	20.114	20.052	19.733	20.402	19.826	21.88	46.013	38.452
311.5	26.29	20.165	17.063	20.569	17.142	18.556	18.201	16.537	20.565	25.732	21.111	23.65	20.141	20.033	19.712	20.378	19.807	21.905	45.807	38.408
312	26.153	20.071	17.05	20.555	17.132	18.473	18.201	16.479	20.512	25.619	21.079	23.553	20.105	19.97	19.682	20.308	19.715	21.93	45.63	38.359
312.5	25.946	20.008	17.064	20.61	17.082	18.348	18.178	16.391	20.436	25.546	21.033	23.403	20.052	19.884	19.651	20.276	19.6	21.942	45.461	38.222
313	25.819	20.143	17.156	20.685	17.142	18.228	18.111	16.323	20.348	25.524	20.942	23.257	19.978	19.855	19.592	20.212	19.543	21.842	45.437	37.993
313.5	25.806	20.315	17.306	20.702	17.121	18.305	18.073	16.339	20.377	25.532	20.833	23.181	19.947	19.836	19.591	20.185	19.52	21.73	45.597	37.877
314	25.884	20.375	17.287	20.602	17.018	18.434	18.062	16.344	20.372	25.532	20.749	23.177	19.944	19.835	19.608	20.195	19.557	21.652	45.711	37.823
314.5	26.02	20.478	17.216	20.499	16.97	18.572	18.058	16.343	20.316	25.591	20.657	23.202	19.91	19.817	19.545	20.171	19.587	21.647	45.741	37.919
315	26.152	20.522	17.174	20.414	16.925	18.655	18.005	16.336	20.237	25.653	20.658	23.216	19.902	19.711	19.508	20.105	19.543	21.663	45.631	37.999
315.5	26.209	20.451	17.085	20.41	16.921	18.655	17.912	16.316	20.123	25.698	20.689	23.192	19.924	19.639	19.474	20.064	19.504	21.595	45.422	37.821
316	26.31	20.347	17.029	20.476	16.956	18.636	17.844	16.37	20.022	25.755	20.639	23.112	19.911	19.599	19.452	20.02	19.493	21.489	45.23	37.588
316.5	26.387	20.223	16.986	20.551	16.907	18.588	17.881	16.406	19.965	25.667	20.584	23.025	19.908	19.64	19.487	19.98	19.532	21.322	45.156	37.38
317	26.426	20.104	16.9	20.644	16.79	18.503	17.951	16.41	19.906	25.532	20.488	22.955	19.836	19.673	19.462	19.963	19.567	21.238	45.162	37.247
317.5	26.41	20.083	16.778	20.608	16.641	18.413	18.045	16.397	19.868	25.413	20.384	22.912	19.73	19.652	19.396	19.978	19.553	21.273	45.204	37.178
318	26.328	20.125	16.66	20.45	16.552	18.342	18.042	16.295	19.842	25.261	20.34	22.855	19.619	19.56	19.322	19.921	19.461	21.277	45.119	37.097
318.5	26.27	20.17	16.563	20.313	16.575	18.382	18.039	16.244	19.809	25.234	20.288	22.846	19.575	19.471	19.331	19.89	19.396	21.279	44.949	37.06
319	26.216	20.161	16.491	20.26	16.678	18.466	18.047	16.201	19.799	25.264	20.219	22.84	19.544	19.475	19.323	19.905	19.369	21.232	44.724	37.092
319.5	26.24	20.141	16.548	20.264	16.826	18.528	18.05	16.177	19.783	25.294	20.153	22.803	19.469	19.531	19.332	19.882	19.377	21.123	44.544	37.262
320	26.295	20.109	16.675	20.286	16.972	18.515	18.012	16.193	19.774	25.322	20.115	22.865	19.476	19.543	19.306	19.852	19.365	21.096	44.482	37.194
320.5	26.186	20.067	16.763	20.268	16.998	18.454	17.924	16.193	19.755	25.31	20.046	22.886	19.45	19.53	19.217	19.783	19.313	21.11	44.404	36.937
321	26.034	20.033	16.721	20.192	16.896	18.421	17.819	16.202	19.674	25.267	19.967	22.914	19.4	19.453	19.181	19.68	19.225	21.11	44.288	36.689
321.5	25.987	19.965	16.632	20.162	16.744	18.376	17.742	16.147	19.584	25.284	19.938	22.894	19.42	19.363	19.17	19.631	19.15	21.102	44.065	36.455
322	25.927	19.882	16.576	20.092	16.601	18.327	17.737	16.06	19.457	25.353	19.915	22.788	19.382	19.328	19.169	19.643	19.082	21.022	43.903	36.327
322.5	26.055	19.932	16.571	20.064	16.569	18.262	17.792	16	19.393	25.338	19.961	22.702	19.309	19.276	19.135	19.642	19.022	20.959	43.904	36.255
323	26.076	20.018	16.659	20.052	16.595	18.251	17.835	15.985	19.362	25.263	20.006	22.631	19.276	19.263	19.087	19.607	18.998	20.89	43.886	36.091
323.5	26.035	20.15	16.743	20.131	16.585	18.307	17.872	15.98	19.342	25.079	19.973	22.592	19.222	19.309	19.069	19.587	19.042	20.873	43.968	35.974
324	26.043	20.256	16.731	20.286	16.531	18.411	17.863	15.968	19.303	24.893	19.972	22.587	19.142	19.356	19.076	19.52	19.119	20.915	43.966	35.836
324.5	26.132	20.227	16.816	20.393	16.561	18.517	17.886	15.966	19.247	24.833	19.994	22.609	19.072	19.302	19.089	19.518	19.132	20.942	43.832	35.808
325	26.274	20.25	16.855	20.47	16.622	18.58	17.867	16.002	19.212	24.764	20.008	22.572	19.013	19.179	19.042	19.472	19.117	20.936	43.702	35.752
325.5	26.357	20.278	16.985	20.495	16.806	18.589	17.816	16.068	19.238	24.666	19.979	22.486	18.984	19.019	18.901	19.365	19.054	20.877	43.466	35.782
326	26.403	20.306	17.183	20.508	16.986	18.629	17.814	16.192	19.265	24.632	19.892	22.382	18.995	18.963	18.845	19.364	18.998	20.8	43.328	35.904
326.5	26.331	20.246	17.291	20.516	16.99	18.654	17.764	16.283	19.285	24.622	19.817	22.344	18.987	18.994	18.829	19.358	18.965	20.775	43.283	35.876
327	26.2	20.13	17.381	20.408	16.977	18.661	17.724	16.309	19.292	24.592	19.75	22.36	18.934	19.045	18.826	19.376	18.92	20.818	43.246	35.912
327.5	26.076	19.973	17.269	20.305	16.768	18.642	17.647	16.247	19.206	24.516	19.701	22.48	18.869	19.073	18.82	19.442	18.9	20.85	43.149	35.819
328	26.036	19.846	17.046	20.212	16.585	18.575	17.558	16.143	19.172	24.358	19.628	22.547	18.789	19.067	18.782	19.468	18.858	20.841	42.995	35.735
328.5	25.978	19.862	16.859	20.102	16.536	18.435	17.456	15.985	19.034	24.289	19.548	22.461	18.762	19.026	18.75	19.444	18.873	20.831	42.918	35.675
329	25.962	19.931	16.679	20.085	16.533	18.336	17.38	15.892	18.899	24.286	19.498	22.381	18.771	18.969	18.766	19.408	18.876	20.803	42.915	35.469
329.5	25.941	20.027	16.609	20.056	16.572	18.33	17.408	15.825	18.842	24.302	19.468	22.271	18.753	18.91	18.744	19.338	18.85	20.79	42.931	35.423
330	25.81	20.076	16.621	20.018	16.622	18.365	17.472	15.783	18.847	24.321	19.404	22.159	18.778	18.794	18.65	19.254	18.823	20.771	42.89	35.385
330.5	25.816	20.022	16.557	20.03	16.602	18.492	17.589	15.828	18.94	24.323	19.346	22.134	18.805	18.748	18.606	19.224	18.763	20.74	42.816	35.389
331	25.956	20.035	16.584	20.08	16.618	18.535	17.693	15.854	18.981	24.341	19.3	22.073	18.78	18.712	18.579	19.213	18.729	20.652	42.737	35.456
331.5	26.143	20.049	16.648	20.145	16.707	18.523	17.72	15.848	18.937	24.354	19.295	21.968	18.74	18.69	18.584	19.195	18.702	20.577	42.698	35.266
332	26.31	20.109	16.611	20.215	16.714	18.493	17.687	15.762	18.784	24.268	19.354	21.921	18.669	18.73	18.621	19.167	18.691	20.519	42.535	34.959
332.5	26.383	20.145	16.643	20.267	16.734	18.453	17.66	15.699	18.671	24.171	19.398	21.891	18.584	18.698	18.558	19.08	18.641	20.502	42.244	34.864
333	26.313	20.095	16.579	20.295	16.676	18.438	17.636	15.742	18.566	24.19	19.438	21.879	18.547	18.687	18.461	18.989	18.557	20.49	42.123	34.871
333.5	26.11	19.97	16.456	20.279	16.579	18.435	17.646	15.904	18.526	24.255	19.381	21.907	18.551	18.653	18.406	18.953	18.475	20.504	42.083	34.971
334	26.025	19.863	16.396	20.219	16.675	18.383	17.641	16.012	18.504	24.321	19.272	21.905	18.58	18.595	18.394	18.941	18.385	20.515	41.998	35.165
334.5	25.896	19.806	16.302	20.143	16.655	18.299	17.563	15.965	18.495	24.339	19.214	21.877	18.59	18.584	18.444	18.943	18.369	20.545	41.898	34.936
335	25.745	19.779	16.289	20.13	16.594	18.267	17.444	15.801	18.483	24.28	19.18	21.804	18.533	18.58	18.462	18.916	18.395	20.589	41.766	34.674
335.5	25.79	19.844	16.406	20.188	16.542	18.315	17.423	15.664	18.471	24.212	19.226	21.711	18.471	18.562	18.439	18.832	18.388	20.548	41.771	34.402
336	25.942	19.958	16.563	20.277	16.429	18.415	17.449	15.706	18.488	24.127	19.271	21.621	18.378	18.533	18.386	18.773	18.431	20.407	41.918	34.059
336.5	26.085	19.98	16.679	20.248	16.395	18.584	17.552	15.918	18.452	23.982	19.175	21.538	18.286	18.503	18.326	18.771	18.453	20.273	41.977	33.85
337	26.042	19.968	16.631	20.11	16.427	18.615	17.619	15.977	18.409	23.879	19.099	21.584	18.285	18.452	18.31	18.75	18.418	20.223	42.01	33.836
337.5	25.901	19.937	16.478	19.918	16.417	18.584	17.553	15.913	18.38	23.854	18.986	21.66	18.286	18.421	18.261	18.696	18.409	20.177	42.067	33.905
338	25.732	19.94	16.398	19.752	16.404	18.532	17.441	15.726	18.303	23.859	18.852	21.727	18.279	18.358	18.197	18.637	18.33	20.174	42.151	34.055
338.5	25.71	20.021	16.42	19.833	16.437	18.428	17.401	15.57	18.307	23.82	18.83	21.784	18.271	18.267	18.138	18.577	18.205	20.124	42.256	34.082
339	25.844	20.101	16.495	19.948	16.401	18.336	17.412	15.566	18.314	23.777	18.733	21.739	18.205	18.191	18.07	18.589	18.139	20.032	42.231	33.953
339.5	25.947	20.086	16.62	20.091	16.286	18.249	17.476	15.569	18.291	23.747	18.696	21.714	18.136	18.152	18.07	18.667	18.097	19.929	42.023	33.937
340	25.946	19.96	16.601	20.119	16.159	18.114	17.431	15.519	18.318	23.672	18.739	21.616	18.098	18.247	18.115	18.717	18.094	19.864	41.869	34.003
340.5	25.926	19.832	16.509	20.095	16.134	17.971	17.32	15.413	18.297	23.658	18.788	21.474	18.073	18.365	18.156	18.734	18.122	19.926	41.627	34.027
341	25.881	19.729	16.424	20.073	16.25	17.869	17.189	15.248	18.258	23.573	18.881	21.353	18.02	18.436	18.148	18.747	18.11	20.027	41.404	33.932
341.5	25.889	19.645	16.302	20.069	16.396	17.83	17.139	15.242	18.242	23.521	18.899	21.192	18.054	18.497	18.057	18.683	18.071	20.141	41.342	33.876
342	25.98	19.727	16.297	20.216	16.502	17.878	17.2	15.334	18.196	23.608	18.808	21.156	18.09	18.52	17.983	18.643	18.046	20.156	41.207	33.939
342.5	26.143	19.78	16.395	20.316	16.489	17.98	17.273	15.448	18.174	23.7	18.708	21.188	18.13	18.569	17.999	18.619	18.075	20.011	41.268	34.08
343	26.225	19.83	16.452	20.357	16.385	18.028	17.323	15.521	18.255	23.746	18.635	21.153	18.199	18.605	18.132	18.639	18.167	19.935	41.348	34.199
343.5	26.183	19.874	16.448	20.248	16.32	18.122	17.35	15.55	18.263	23.774	18.656	21.193	18.213	18.61	18.169	18.681	18.205	19.982	41.452	34.238
344	26.013	19.834	16.319	19.983	16.228	18.187	17.314	15.519	18.278	23.799	18.802	21.254	18.26	18.594	18.121	18.637	18.195	20.073	41.523	34.12
344.5	25.841	19.86	16.117	19.695	16.194	18.245	17.208	15.517	18.266	23.78	18.892	21.308	18.286	18.524	18.005	18.475	18.116	20.186	41.312	34.341
345	25.878	19.952	16.037	19.643	16.232	18.299	17.046	15.571	18.141	23.724	18.945	21.4	18.304	18.484	17.9	18.315	18.021	20.162	41.139	34.452
345.5	25.932	19.998	16.027	19.719	16.317	18.291	16.852	15.594	18.11	23.59	18.906	21.394	18.256	18.393	17.867	18.258	17.989	20.035	41.012	34.275
346	26.053	20.013	16.077	19.869	16.405	18.244	16.721	15.55	18.103	23.394	18.737	21.295	18.104	18.299	17.902	18.323	17.992	19.89	41.098	34.186
346.5	26.102	19.949	16.166	19.942	16.391	18.195	16.708	15.471	18.156	23.25	18.603	21.215	17.929	18.179	17.88	18.433	17.972	19.793	41.249	33.859
347	26.093	19.837	16.212	19.887	16.342	18.198	16.794	15.398	18.274	23.164	18.463	21.033	17.697	18.063	17.845	18.514	17.976	19.744	41.369	33.957
347.5	26.23	19.665	16.299	19.951	16.36	18.273	16.963	15.407	18.259	23.057	18.398	20.809	17.578	17.991	17.826	18.465	17.94	19.725	41.43	34.432
348	26.204	19.476	16.385	20.026	16.342	18.361	17.153	15.447	18.199	22.983	18.399	20.64	17.613	17.984	17.786	18.447	17.971	19.76	41.354	34.92
348.5	26.022	19.333	16.262	20.022	16.298	18.455	17.337	15.445	18.119	22.922	18.433	20.57	17.702	18.061	17.789	18.411	18.031	19.802	41.106	35.396
349	25.84	19.412	16.163	19.955	16.259	18.387	17.346	15.364	17.962	22.912	18.456	20.603	17.839	18.135	17.802	18.328	17.994	19.837	40.784	35.069
349.5	25.714	19.648	16.054	19.774	16.282	18.28	17.245	15.279	17.918	22.909	18.466	20.74	17.942	18.179	17.829	18.259	17.974	19.772	40.558	34.474
350	25.71	19.855	16.067	19.708	16.393	18.228	17.136	15.271	17.868	22.943	18.475	20.856	17.936	18.173	17.855	18.204	17.893	19.725	40.5	33.929
350.5	25.662	19.889	16.152	19.645	16.326	18.198	17.04	15.296	17.823	22.956	18.457	20.876	17.853	18.149	17.899	18.162	17.934	19.683	40.627	33.775
351	25.542	19.809	16.148	19.634	16.174	18.265	16.995	15.343	17.867	22.98	18.364	20.903	17.705	18.153	17.945	18.166	18.052	19.694	40.737	33.985
351.5	25.422	19.678	16.123	19.627	15.967	18.293	16.941	15.325	17.866	23.063	18.311	20.87	17.583	18.153	17.953	18.22	18.183	19.762	40.801	34.372
352	25.554	19.689	16.047	19.61	15.905	18.187	16.827	15.2	17.885	23.034	18.27	20.76	17.483	18.116	17.915	18.248	18.232	19.86	40.942	34.417
352.5	25.733	19.81	16.107	19.754	16.086	18.139	16.748	15.136	17.898	22.965	18.246	20.622	17.381	18.04	17.854	18.252	18.152	19.9	41.15	34.16
353	25.701	19.919	16.154	19.858	16.311	18.108	16.763	15.088	17.856	22.879	18.301	20.54	17.338	17.937	17.777	18.219	18.038	19.883	41.316	34.022
353.5	25.608	19.88	16.152	19.843	16.429	18.031	16.815	15.104	17.86	22.897	18.34	20.521	17.306	17.926	17.711	18.086	17.912	19.843	41.375	33.733
354	25.476	19.733	16.153	19.753	16.375	17.902	16.724	15.142	17.822	22.877	18.319	20.515	17.372	17.977	17.74	17.971	17.881	19.788	41.235	33.746
354.5	25.351	19.49	16.094	19.52	16.217	17.708	16.522	15.131	17.814	22.95	18.326	20.573	17.502	18.036	17.742	17.875	17.884	19.783	41.027	34.026
355	25.506	19.272	16.03	19.192	15.998	17.563	16.282	15.115	17.847	22.963	18.247	20.478	17.536	18.106	17.728	17.884	17.902	19.821	40.858	34.363
355.5	25.598	19.051	16.087	18.912	15.895	17.488	16.158	15.096	17.88	22.895	18.153	20.418	17.532	18.153	17.68	18.01	17.931	19.823	40.783	34.703
356	25.63	18.859	16.146	18.725	15.927	17.519	16.22	15.1	17.897	23.006	18.122	20.471	17.497	18.168	17.587	18.14	17.883	19.808	40.692	34.822
356.5	25.606	18.688	16.166	18.641	16.018	17.722	16.514	15.142	17.888	23.045	18.104	20.47	17.5	18.118	17.516	18.253	17.85	19.834	40.6	34.383
357	25.371	18.676	16.24	18.725	16.109	17.929	16.798	15.179	17.812	23.046	18.128	20.461	17.552	18.103	17.589	18.317	17.848	19.809	40.526	34.211
357.5	25.043	18.771	16.222	18.801	16.065	18.154	17.067	15.216	17.709	22.981	18.1	20.397	17.581	18.116	17.693	18.256	17.858	19.753	40.49	34.147
358	24.794	18.824	16.099	18.816	15.895	18.321	17.238	15.301	17.712	22.81	18.124	20.309	17.583	18.212	17.819	18.243	17.996	19.647	40.487	34.315
358.5	24.598	18.875	15.986	18.777	15.73	18.337	17.299	15.4	17.759	22.722	18.147	20.212	17.591	18.315	17.929	18.226	18.112	19.61	40.474	34.818
359	24.565	18.82	15.824	18.728	15.619	18.274	17.256	15.465	17.774	22.731	18.174	20.171	17.558	18.27	17.99	18.209	18.202	19.649	40.453	34.72
359.5	24.754	18.878	15.786	18.746	15.747	18.144	17.13	15.426	17.823	22.688	18.158	20.127	17.516	18.166	17.962	18.181	18.168	19.72	40.528	34.269
360	24.916	18.951	15.777	18.75	15.876	18.017	16.998	15.325	17.823	22.56	18.073	20.083	17.455	18.081	17.852	18.038	18.083	19.799	40.52	33.977
360.5	25.064	19.051	15.792	18.789	16.031	18.002	16.938	15.222	17.795	22.423	18.007	20.081	17.386	18.088	17.705	17.838	18.053	19.847	40.569	33.945
361	25.079	19.019	15.818	18.815	16.091	18.068	16.981	15.112	17.83	22.276	17.983	20.105	17.444	18.09	17.491	17.733	17.976	19.815	40.57	34.19
361.5	24.936	18.911	15.781	18.788	16.054	18.028	17.004	14.977	17.828	22.237	18	20.077	17.448	18.027	17.436	17.693	17.976	19.755	40.595	34.458
362	24.798	18.754	15.857	18.892	15.915	17.89	16.983	14.903	17.778	22.156	17.98	20	17.42	17.95	17.514	17.763	18.002	19.724	40.56	34.49
362.5	24.856	18.788	16.075	19.186	15.981	17.724	16.911	14.913	17.756	22.136	17.898	19.819	17.351	17.896	17.641	17.912	17.985	19.629	40.537	34.275
363	25.035	18.894	16.211	19.287	16.013	17.619	16.768	14.927	17.69	22.168	17.831	19.655	17.361	17.957	17.84	18.018	18.07	19.512	40.457	34.152
363.5	25.248	18.909	16.277	19.362	16.071	17.654	16.638	15.02	17.62	22.104	17.788	19.576	17.406	18.157	17.973	18.103	18.1	19.438	40.498	34.084
364	25.377	18.87	16.291	19.263	16.16	17.86	16.616	15.055	17.638	21.987	17.759	19.589	17.386	18.247	17.993	18.108	18.151	19.412	40.603	33.969
364.5	25.171	18.657	16.174	19.023	16.021	17.984	16.633	14.999	17.69	21.81	17.782	19.704	17.404	18.276	17.99	18.098	18.259	19.404	40.681	33.983
365	24.771	18.518	16.207	18.993	15.984	18.048	16.72	14.972	17.728	21.801	17.805	19.768	17.378	18.24	17.908	18.03	18.317	19.407	40.688	33.905
365.5	24.55	18.522	16.269	18.943	15.943	18.103	16.812	14.923	17.722	21.956	17.803	19.759	17.412	18.197	17.843	18.026	18.332	19.358	40.665	33.948
366	24.498	18.484	16.248	18.81	15.843	18.092	16.871	14.879	17.62	22.16	17.778	19.753	17.456	18.202	17.859	18.007	18.255	19.301	40.596	34.027
366.5	24.734	18.473	16.259	18.825	15.955	18.114	16.913	14.978	17.505	22.31	17.728	19.628	17.415	18.203	17.878	17.924	18.163	19.368	40.58	33.999
367	24.922	18.384	16.146	18.826	15.968	18.095	16.917	15.094	17.413	22.358	17.692	19.487	17.414	18.261	17.916	18.007	18.211	19.43	40.564	34.294
367.5	25.064	18.334	16.119	18.945	16.071	17.992	16.903	15.151	17.363	22.286	17.667	19.446	17.456	18.334	17.907	18.079	18.229	19.478	40.64	34.389
368	25.107	18.21	16.161	18.97	16.147	18.03	16.878	15.17	17.34	22.241	17.768	19.548	17.513	18.409	17.836	18.16	18.241	19.537	40.687	34.208
368.5	25.181	18.206	16.189	18.813	16.107	18.106	16.851	15.174	17.388	22.142	17.809	19.65	17.542	18.414	17.856	18.198	18.192	19.644	40.754	34.317
369	25.318	18.277	16.294	18.728	16.154	18.198	16.878	15.224	17.524	22.11	17.815	19.701	17.53	18.357	17.895	18.214	18.126	19.719	40.813	34.319
369.5	25.534	18.352	16.402	18.756	16.199	18.331	16.885	15.331	17.598	22.151	17.818	19.652	17.521	18.269	17.945	18.286	18.224	19.813	40.796	34.606
370	25.587	18.403	16.427	18.936	16.151	18.396	16.951	15.427	17.585	22.084	17.737	19.487	17.549	18.213	17.977	18.361	18.317	19.799	40.795	35.116
370.5	25.555	18.457	16.474	19.254	16.207	18.522	17.079	15.509	17.553	21.866	17.65	19.371	17.541	18.176	17.908	18.334	18.366	19.687	40.859	35.161
371	25.428	18.447	16.499	19.489	16.29	18.568	17.18	15.417	17.543	21.626	17.615	19.313	17.541	18.162	17.908	18.168	18.275	19.542	40.986	35.045
371.5	25.292	18.494	16.489	19.604	16.357	18.515	17.293	15.339	17.66	21.442	17.582	19.301	17.523	18.109	18	18.063	18.2	19.397	41.135	34.77
372	25.118	18.541	16.439	19.541	16.348	18.452	17.351	15.282	17.827	21.431	17.639	19.363	17.514	18.041	18.145	18.043	18.206	19.447	41.053	34.5
372.5	25.08	18.393	16.403	19.35	16.281	18.342	17.318	15.233	17.812	21.65	17.74	19.555	17.566	17.974	18.33	18.152	18.272	19.609	40.904	34.803
373	25.131	18.362	16.337	19.176	16.159	18.298	17.267	15.234	17.781	21.729	17.742	19.685	17.539	17.946	18.401	18.267	18.376	19.768	40.583	35.118
373.5	25.215	18.347	16.367	19.16	16.112	18.329	17.206	15.269	17.799	21.794	17.696	19.695	17.515	17.951	18.384	18.308	18.472	19.82	40.259	35.416
374	25.511	18.3	16.418	19.155	15.969	18.375	17.14	15.236	17.819	21.829	17.538	19.554	17.51	17.99	18.294	18.172	18.498	19.724	40.053	35.257
374.5	25.632	18.384	16.49	19.178	15.763	18.435	17.056	15.174	17.769	21.755	17.405	19.35	17.542	17.958	18.26	18.034	18.583	19.586	39.778	34.767
375	25.64	18.575	16.599	19.162	15.759	18.421	16.984	15.049	17.627	21.737	17.321	19.179	17.584	18.01	18.254	17.919	18.607	19.54	39.607	34.261
375.5	25.567	18.698	16.68	19.17	15.703	18.368	16.984	14.863	17.484	21.672	17.208	19.077	17.537	18.07	18.291	17.851	18.551	19.414	39.637	33.694
376	25.357	18.71	16.671	19.135	15.673	18.304	17.016	14.728	17.439	21.52	17.156	19.045	17.441	18.134	18.271	17.927	18.469	19.355	39.857	33.517
376.5	25.27	18.613	16.52	19.101	15.623	18.249	17.007	14.765	17.527	21.462	17.139	19.038	17.279	18.197	18.231	18.029	18.381	19.391	40.185	33.483
377	25.276	18.456	16.306	19.068	15.446	18.316	16.993	14.911	17.548	21.385	17.096	18.993	17.198	18.065	18.167	18.033	18.342	19.471	40.431	33.466
377.5	25.446	18.491	16.165	19.143	15.318	18.418	16.973	15.094	17.582	21.302	17.112	18.96	17.187	17.856	18.008	18.045	18.305	19.475	40.376	33.515
378	25.639	18.645	16.131	19.263	15.282	18.571	17.003	15.123	17.532	21.31	17.164	18.982	17.297	17.751	17.987	18.031	18.408	19.413	40.389	33.593
378.5	25.716	18.681	16.223	19.301	15.207	18.6	17.145	15.079	17.425	21.375	17.23	18.997	17.525	17.747	17.987	18.079	18.449	19.389	40.491	33.853
379	25.716	18.639	16.352	19.408	15.256	18.524	17.292	15.045	17.34	21.405	17.334	19.036	17.668	17.885	18.077	18.187	18.415	19.266	40.637	34.29
379.5	25.676	18.695	16.466	19.623	15.46	18.375	17.337	14.962	17.233	21.454	17.327	19.074	17.786	18.072	18.127	18.237	18.335	19.32	40.797	34.206
380	25.726	18.782	16.519	19.809	15.691	18.377	17.364	14.931	17.302	21.476	17.232	19.054	17.78	18.124	18.078	18.195	18.167	19.328	40.656	34.038
380.5	26.001	18.912	16.536	20.092	15.814	18.565	17.308	14.853	17.44	21.482	17.284	19.075	17.767	18.234	18.082	18.065	18.112	19.365	40.616	33.566
381	26.207	18.963	16.455	20.042	15.809	18.708	17.135	14.704	17.521	21.501	17.4	18.991	17.742	18.227	18.083	17.949	18.057	19.505	40.599	33.092
381.5	26.458	18.786	16.299	19.771	15.702	18.773	17.016	14.575	17.562	21.378	17.504	18.875	17.713	18.202	18.165	17.844	17.978	19.591	40.596	32.987
382	26.529	18.572	16.17	19.504	15.498	18.691	16.938	14.427	17.5	21.287	17.566	18.76	17.758	18.145	18.211	17.772	17.974	19.603	40.54	32.973
382.5	26.417	18.313	16.023	19.244	15.281	18.616	16.987	14.362	17.404	21.201	17.338	18.677	17.794	18.06	18.179	17.748	18.027	19.581	40.446	33.235
383	26.268	18.289	15.946	19.051	15.091	18.606	17.053	14.367	17.244	21.103	17.139	18.677	17.7	18.04	18.194	17.732	18.098	19.514	40.369	33.659
383.5	25.832	18.377	15.904	18.963	14.953	18.561	17.078	14.43	17.021	21.072	17.072	18.753	17.471	18.103	18.198	17.713	18.091	19.511	40.322	33.764
384	25.596	18.471	15.908	18.895	14.937	18.405	17.066	14.39	16.75	20.967	17.032	18.927	17.242	18.161	18.181	17.703	17.993	19.524	40.314	33.357
384.5	25.329	18.537	16.049	18.953	15.127	18.189	17.018	14.335	16.57	21.047	17.172	19.164	17.156	18.232	18.234	17.652	17.924	19.446	40.407	33.101
385	25.273	18.449	16.144	18.974	15.308	17.98	17.002	14.318	16.61	21.22	17.367	19.473	17.345	18.289	18.26	17.65	18.027	19.309	40.48	32.826
385.5	25.348	18.503	16.262	18.996	15.534	17.979	17.069	14.361	16.663	21.411	17.515	19.606	17.657	18.205	18.344	17.635	18.147	19.183	40.498	32.901
386	25.457	18.505	16.088	18.98	15.595	18.091	17.124	14.533	16.752	21.539	17.46	19.523	17.847	18.012	18.395	17.553	18.201	19.243	40.326	32.918
386.5	25.607	18.259	15.854	18.956	15.47	18.264	17.233	14.614	16.684	21.613	17.304	19.372	18.018	17.874	18.258	17.459	18.08	19.441	40.149	32.777
387	25.794	18.052	15.64	19.015	15.335	18.4	17.261	14.653	16.607	21.512	17.076	19.105	17.974	17.796	18.12	17.409	17.99	19.722	40.148	32.614
387.5	26.034	18.067	15.592	19.053	15.214	18.37	17.107	14.58	16.59	21.448	16.942	19.081	17.798	17.794	17.941	17.483	17.923	19.795	40.412	32.676
388	26.068	18.255	15.587	19.085	15.197	18.351	16.913	14.438	16.553	21.416	17.002	19.226	17.65	17.766	17.81	17.574	17.899	19.827	40.775	32.859
388.5	26.122	18.612	15.673	19.102	15.243	18.338	16.716	14.353	16.61	21.31	16.955	19.398	17.418	17.676	17.731	17.717	17.961	19.912	40.922	33.3
389	26.242	18.883	15.875	19.178	15.334	18.355	16.636	14.236	16.74	21.361	16.817	19.44	17.389	17.636	17.678	17.845	18.009	19.97	40.966	33.475
389.5	26.233	18.846	16.095	19.387	15.363	18.39	16.703	14.138	16.838	21.326	16.719	19.25	17.453	17.718	17.709	17.958	18.189	20.011	40.904	33.301
390	26.127	18.733	16.197	19.596	15.197	18.384	16.82	14.082	16.859	21.46	16.706	19.051	17.632	17.945	17.885	18.17	18.484	19.866	40.768	33.104
390.5	26.121	18.683	16.017	19.746	14.995	18.339	16.904	13.974	16.665	21.41	16.743	18.796	17.693	18.071	18.097	18.238	18.669	19.655	40.92	32.875
391	25.897	18.607	15.773	19.841	14.807	18.24	16.889	13.958	16.337	21.091	16.917	18.7	17.567	18.118	18.248	18.152	18.657	19.606	41.035	32.87
391.5	25.809	18.509	15.611	19.907	14.74	18.13	16.817	13.971	16.118	20.734	17.026	18.665	17.313	18.038	18.295	17.961	18.512	19.554	41.307	33.108
392	25.67	18.357	15.852	19.87	14.833	18.003	16.7	13.85	16.045	20.371	17.097	18.709	17.008	17.908	18.267	17.69	18.393	19.666	41.459	33.23
392.5	25.584	18.253	16.204	19.875	14.908	17.861	16.571	13.752	15.925	20.102	17.003	18.872	16.878	17.815	18.246	17.488	18.365	19.795	41.45	33.026
393	25.602	18.137	16.397	19.715	14.746	17.73	16.463	13.69	15.877	20.297	17.042	19.099	16.948	17.803	18.335	17.359	18.511	19.855	41.258	32.929
393.5	25.798	18.24	16.529	19.547	14.649	17.635	16.458	13.581	15.813	20.684	17.227	19.231	17.238	17.765	18.428	17.272	18.552	19.916	41.058	32.461
394	25.889	18.267	16.49	19.398	14.665	17.568	16.489	13.368	15.732	21.02	17.543	19.277	17.479	17.806	18.514	17.403	18.467	19.985	41.002	32.044
394.5	25.93	18.101	16.275	19.144	14.602	17.626	16.57	13.215	15.853	21.129	17.776	19.241	17.532	17.746	18.429	17.413	18.284	19.966	40.888	31.628
395	25.933	18.056	16.103	19.002	14.576	17.666	16.608	13.196	15.819	20.826	17.732	19.125	17.479	17.684	18.254	17.47	18.028	19.824	40.885	31.807
395.5	25.914	17.954	15.924	18.954	14.471	17.79	16.608	13.278	15.792	20.309	17.446	19.091	17.289	17.572	18.035	17.502	17.77	19.731	40.806	32.395
396	25.959	17.744	15.744	19.149	14.268	17.963	16.708	13.474	15.602	20.172	17.121	19.113	17.234	17.578	17.882	17.421	17.866	19.606	40.89	33.085
396.5	25.985	17.674	15.853	19.523	14.348	18.158	16.84	13.646	15.352	20.057	16.777	19.092	17.061	17.581	17.847	17.556	18.034	19.544	41.007	33.574
397	26.09	17.821	15.92	19.811	14.405	18.439	16.906	13.77	15.224	20.118	16.569	19.046	16.865	17.519	17.94	17.717	18.143	19.611	41.068	33.128
397.5	26.274	18.01	15.904	19.853	14.489	18.6	16.814	14	15.236	20.201	16.742	18.966	16.816	17.409	18.118	17.819	18.201	19.526	40.97	32.691
398	26.581	18.233	16.047	19.825	14.633	18.746	16.579	14.168	15.312	20.178	17.044	18.922	16.845	17.344	18.426	17.932	18.111	19.576	40.723	32.396
398.5	26.761	18.28	16.072	19.601	14.74	18.681	16.269	14.114	15.203	19.997	17.249	18.993	16.9	17.446	18.642	18.071	18.045	19.68	40.574	32.419
399	26.661	18.175	15.914	19.277	14.691	18.49	16.078	14.026	15.057	19.772	17.156	19.06	16.74	17.635	18.647	18.148	18.137	19.798	40.674	32.666
399.5	26.618	18.232	15.751	19.074	14.518	18.282	16.05	13.903	14.807	19.702	16.962	19.194	16.615	17.878	18.602	18.144	18.166	19.965	41.001	32.772
400	26.223	18.079	15.497	18.763	14.263	18.104	16.232	13.901	14.875	19.804	16.925	19.2	16.595	17.929	18.469	18.056	18.247	19.802	41.41	32.229
400.5	25.762	17.944	15.322	18.544	14.094	18.05	16.369	14.002	15.068	20.138	17.15	19.199	16.791	17.824	18.269	17.784	18.242	19.64	41.612	31.805
401	25.511	17.814	15.396	18.458	14.162	18.1	16.346	14	15.186	20.332	17.293	19.122	17.051	17.725	18.201	17.606	18.359	19.533	41.625	31.316
401.5	25.486	17.827	15.463	18.614	14.194	18.118	16.258	13.953	15.223	20.264	17.25	19.129	17.144	17.656	18.119	17.523	18.442	19.578	41.382	31.105
402	25.777	17.822	15.395	18.801	14.202	18.096	16.114	13.781	15.024	20.27	17.236	19.145	17.108	17.514	18.045	17.437	18.307	19.821	40.942	31.683
402.5	26.231	17.799	15.434	19.019	14.361	17.985	16.105	13.489	14.601	19.986	17.058	19.09	16.894	17.429	18.093	17.556	18.279	19.954	40.479	32.628
403	26.287	17.752	15.461	19.081	14.588	17.856	16.147	13.369	14.334	19.782	16.955	19.156	16.621	17.275	18.043	17.679	18.18	20.051	40.327	33.367
403.5	26.037	17.816	15.707	19.013	14.902	17.848	16.182	13.333	14.16	19.719	16.995	19.359	16.536	17.195	18.001	17.625	18.289	20.023	40.446	33.549
404	25.794	18.094	15.943	18.993	15.153	17.887	16.218	13.425	14.207	19.71	16.871	19.449	16.606	17.245	17.875	17.49	18.279	20.011	40.609	33.553
404.5	25.585	18.172	16.041	18.966	15.151	17.974	16.083	13.518	14.345	19.844	17.015	19.63	16.796	17.148	17.833	17.116	18.017	19.997	40.819	33.221
405	25.536	18.175	15.956	18.94	15.081	18.018	15.864	13.605	14.375	19.958	17.084	19.594	16.913	17.049	17.873	16.75	17.725	19.944	40.98	32.848
405.5	25.474	17.839	15.632	18.86	15.003	18.064	15.816	13.654	14.374	20.076	17.216	19.435	16.873	16.832	17.833	16.636	17.478	19.949	41.252	32.627
406	25.423	17.572	15.326	18.739	14.801	18.213	15.899	13.74	14.364	20.172	17.512	19.386	16.889	16.822	17.898	16.658	17.618	20.121	41.394	32.396
406.5	25.565	17.624	15.253	18.772	14.655	18.399	16.216	13.842	14.463	20.463	17.685	19.439	16.961	16.861	17.848	16.9	17.869	20.291	41.467	32.054
407	25.763	17.74	15.254	18.804	14.455	18.504	16.629	13.859	14.423	20.705	17.67	19.563	17.059	16.82	17.814	17.101	17.948	20.292	41.216	32.072
407.5	25.973	17.968	15.287	18.893	14.305	18.491	16.934	13.879	14.296	20.786	17.429	19.748	17.078	16.793	17.855	17.125	17.907	20.254	40.911	31.992
408	26.013	18.198	15.462	19.139	14.531	18.426	17.013	13.881	14.231	20.931	17.283	19.88	17.032	16.686	17.752	17.069	17.683	20.002	40.498	31.985
408.5	26.088	18.333	15.656	19.291	14.522	18.415	16.929	13.859	14.097	20.931	17.225	19.93	16.82	16.761	17.785	16.996	17.567	19.88	40.167	32.166
409	25.899	18.492	15.733	19.24	14.468	18.529	16.725	13.867	14.124	20.965	17.262	19.999	16.708	16.913	17.806	17.04	17.6	19.904	40.096	32.083
409.5	25.688	18.229	15.641	19.089	14.326	18.533	16.519	13.839	14.139	20.945	17.24	20.071	16.707	16.969	17.856	17.132	17.606	19.926	40.071	31.572
410	25.178	17.892	15.311	18.844	14.237	18.47	16.403	13.834	14.121	20.798	17.221	20.068	16.821	16.948	17.948	17.139	17.573	20.089	40.164	30.783
410.5	25.044	17.633	15.132	18.678	14.439	18.267	16.493	13.912	14.064	20.76	17.398	20.023	16.958	16.823	17.832	17.064	17.513	20.186	40.206	30.251
411	25.049	17.654	15.242	18.737	14.675	18.106	16.571	13.987	14.019	21.004	17.694	20.101	17.075	16.794	17.834	17.038	17.535	20.222	40.255	30.246
411.5	25.234	17.84	15.445	18.754	14.802	17.993	16.542	14.011	14.072	21.237	17.863	20.182	17.117	16.818	17.773	17.05	17.574	20.182	40.299	30.636
412	25.693	17.913	15.602	18.955	14.896	17.835	16.412	13.901	14.212	21.338	17.858	20.293	17.223	16.978	17.841	17.158	17.544	20.109	40.142	31.282
412.5	25.94	17.877	15.556	19.161	14.973	17.799	16.231	13.825	14.352	21.392	17.778	20.332	17.222	17.16	17.945	17.198	17.603	19.946	39.842	31.817
413	26.246	17.866	15.54	19.424	14.986	17.886	16.148	13.824	14.325	21.487	17.689	20.339	17.133	17.151	17.997	17.087	17.589	19.82	39.663	31.778
413.5	26.377	17.903	15.587	19.504	14.936	18.097	16.202	13.893	14.154	21.808	17.784	20.346	17.072	16.934	17.972	16.896	17.606	19.646	39.655	31.72
414	26.278	17.924	15.543	19.319	14.79	18.368	16.253	14.011	14.056	21.984	17.928	20.239	17.056	16.715	17.793	16.729	17.681	19.544	39.784	31.18
414.5	26.084	17.882	15.647	19.234	14.667	18.276	16.21	13.941	14.103	21.943	17.993	20.109	17.111	16.655	17.712	16.715	17.636	19.564	39.835	30.602
415	25.812	17.663	15.673	19.174	14.612	18.165	16.179	13.882	14.192	21.949	18.036	20.154	17.207	16.739	17.728	16.793	17.716	19.635	39.904	30.411
415.5	25.685	17.468	15.6	19.121	14.441	17.992	16.183	13.795	14.246	21.776	17.93	20.144	17.068	16.824	17.8	16.973	17.755	19.676	39.923	30.472
416	25.538	17.503	15.631	19.212	14.334	17.84	16.213	13.61	14.259	21.644	17.836	20.253	16.996	16.671	17.796	16.915	17.565	19.73	39.837	30.848
416.5	25.613	17.535	15.534	19.157	14.148	17.694	16.225	13.426	14.206	21.411	17.821	20.291	16.959	16.579	17.667	16.733	17.397	19.604	39.954	30.819
417	25.794	17.78	15.47	19.219	14.072	17.686	16.196	13.362	14.177	21.212	17.827	20.231	16.824	16.436	17.456	16.492	17.171	19.62	39.925	30.85
417.5	26.219	17.958	15.65	19.406	14.319	17.77	16.23	13.385	14.162	21.227	17.803	20.297	16.846	16.345	17.462	16.408	17.116	19.68	39.868	30.928
418	26.628	17.988	15.836	19.465	14.666	17.896	16.233	13.496	14.18	21.361	17.83	20.306	16.802	16.41	17.434	16.478	17.163	19.81	39.902	31.118
418.5	26.699	18.06	15.906	19.409	15.081	17.919	16.237	13.568	14.259	21.579	17.835	20.332	16.896	16.477	17.34	16.539	17.096	19.919	39.933	31.16
419	26.45	18.178	15.918	19.327	15.372	17.884	16.156	13.585	14.254	21.643	17.865	20.456	17.068	16.55	17.205	16.641	17.055	19.872	40.099	30.976
419.5	25.861	18.227	15.582	19.21	15.219	17.763	15.952	13.5	14.173	21.771	17.903	20.608	17.222	16.65	17.137	16.64	16.863	19.776	40.266	30.122
420	25.518	18.355	15.432	19.289	15.138	17.685	15.86	13.48	14.053	21.748	17.767	20.714	17.278	16.679	17.226	16.675	16.895	19.83	40.377	29.378
420.5	25.448	18.472	15.41	19.438	15.077	17.685	15.812	13.506	13.875	21.557	17.689	20.691	17.18	16.809	17.452	16.85	17.121	19.877	40.351	29.162
421	25.468	18.455	15.23	19.555	14.985	17.767	15.887	13.634	13.712	21.697	17.581	20.671	17.16	16.863	17.521	16.745	17.387	19.745	40.239	30.01
421.5	25.505	18.509	15.247	19.809	14.953	17.963	15.987	13.771	13.528	21.883	17.725	20.711	17.321	16.77	17.463	16.641	17.618	19.602	40.078	31.335
422	25.465	18.275	15.168	19.745	14.721	18.151	16.084	13.856	13.509	22.136	17.907	20.876	17.468	16.532	17.343	16.559	17.589	19.368	40.043	32.055
422.5	25.343	17.893	15.369	19.676	14.67	18.208	16.113	13.811	13.635	22.314	18.014	20.971	17.519	16.438	17.205	16.515	17.463	19.291	39.956	32.035
423	25.356	17.64	15.635	19.622	14.716	18.146	16.116	13.741	13.777	22.282	18.056	20.931	17.384	16.479	17.197	16.632	17.365	19.354	39.922	31.389
423.5	25.543	17.438	15.694	19.44	14.897	18.062	16.186	13.681	13.712	22.155	18.131	20.781	17.324	16.535	17.116	16.428	17.225	19.428	39.68	31.107
424	25.87	17.688	15.697	19.601	15.086	18.049	16.299	13.663	13.583	22.04	18.268	20.775	17.506	16.603	17.116	16.267	17.217	19.575	39.453	31.224
424.5	26.121	17.981	15.518	19.556	14.982	18.085	16.336	13.719	13.547	21.826	18.408	20.906	17.523	16.537	17.108	16.122	17.201	19.591	39.446	31.322
425	26.378	18.152	15.501	19.569	14.916	18.13	16.372	13.807	13.69	21.841	18.405	21.05	17.472	16.407	17.171	16.202	17.132	19.595	39.72	31.175
425.5	26.549	18.163	15.49	19.582	14.848	18.157	16.342	13.893	13.892	21.817	18.346	21.062	17.21	16.277	17.264	16.422	17.069	19.592	40.04	31.188
426	26.742	18.137	15.594	19.618	15.089	18.136	16.21	13.923	13.896	21.941	18.239	20.974	17.1	16.094	17.147	16.505	16.969	19.654	40.083	31.129
426.5	26.774	18.195	15.587	19.75	15.25	18.078	16.049	13.912	13.855	22.099	18.094	20.91	17.202	16.018	17.114	16.648	16.991	19.761	39.953	31.095
427	26.337	18.29	15.499	19.832	15.155	18.016	15.94	13.803	13.707	21.892	17.873	20.975	17.234	16.146	17.017	16.727	17.189	19.793	39.711	31.005
427.5	25.834	18.331	15.337	19.814	14.936	17.977	15.957	13.73	13.6	21.832	17.784	21.052	17.326	16.338	17.093	16.833	17.426	19.751	39.623	30.635
428	25.464	18.271	15.186	19.559	14.682	18.041	16.051	13.686	13.602	21.847	17.959	21.134	17.341	16.558	17.168	16.793	17.466	19.824	39.574	30.774
428.5	25.571	18.297	15.164	19.411	14.765	18.127	16.203	13.748	13.528	22.074	18.16	21.161	17.431	16.648	17.156	16.572	17.338	19.916	39.577	30.964
429	25.795	18.339	15.212	19.197	14.827	18.22	16.242	13.829	13.541	22.303	18.251	21.234	17.525	16.58	17.136	16.362	17.084	20.021	39.528	31.204
429.5	25.884	18.364	15.21	19.135	14.754	18.213	16.227	13.75	13.527	22.445	18.188	21.378	17.581	16.483	17.144	16.101	16.882	19.9	39.483	31.214
430	25.862	18.282	15.192	19.224	14.745	18.174	16.255	13.698	13.559	22.394	18.184	21.405	17.557	16.464	17.222	15.992	16.789	19.713	39.527	30.693
430.5	25.744	18.194	15.227	19.354	14.638	18.164	16.271	13.597	13.636	22.294	18.309	21.297	17.493	16.479	17.457	16.106	16.772	19.573	39.683	30.745
431	25.715	18.166	15.312	19.631	14.565	18.239	16.327	13.64	13.798	22.212	18.263	20.945	17.302	16.557	17.656	16.282	16.82	19.59	39.749	31.214
431.5	25.767	18.066	15.416	19.858	14.563	18.386	16.444	13.783	13.905	22.152	18.18	20.666	17.119	16.59	17.764	16.551	16.974	19.698	39.809	31.518
432	25.801	17.934	15.43	19.923	14.591	18.602	16.506	13.99	13.892	22.141	18.113	20.584	17.043	16.621	17.713	16.678	17.145	19.637	39.831	31.665
432.5	25.769	17.731	15.331	19.914	14.645	18.713	16.525	14.128	13.903	22.179	18.145	20.708	17.125	16.708	17.625	16.614	17.282	19.546	39.957	31.325
433	25.689	17.561	15.232	19.821	14.744	18.69	16.49	14.171	13.785	22.247	18.234	20.929	17.283	16.784	17.562	16.515	17.181	19.511	40.03	30.966
433.5	25.431	17.611	15.204	19.697	14.816	18.591	16.426	14.103	13.826	22.115	18.285	21.096	17.52	16.793	17.566	16.474	17.086	19.534	39.994	30.962
434	25.101	17.701	15.283	19.604	15.008	18.473	16.445	14.014	13.853	22.084	18.286	21.161	17.63	16.742	17.502	16.508	16.956	19.696	39.819	30.946
434.5	24.933	17.931	15.394	19.501	15.305	18.456	16.542	14.04	13.799	22.188	18.271	21.089	17.538	16.651	17.391	16.67	16.964	19.709	39.809	30.696
435	24.902	18.134	15.508	19.451	15.464	18.48	16.637	14.159	13.735	22.375	18.207	21.018	17.444	16.505	17.31	16.737	17.044	19.651	40.013	30.556
435.5	25.24	18.251	15.636	19.493	15.497	18.514	16.746	14.314	13.722	22.723	18.066	20.912	17.357	16.441	17.332	16.774	17.068	19.657	40.136	30.3
436	25.672	18.314	15.715	19.629	15.358	18.552	16.784	14.424	13.842	22.812	17.984	20.879	17.283	16.319	17.327	16.707	17.084	19.685	40.005	30.229
436.5	25.952	18.165	15.77	19.777	15.265	18.618	16.793	14.462	14	22.864	18.074	20.895	17.399	16.221	17.268	16.585	17.13	19.702	39.777	30.085
437	26.015	17.994	15.749	19.846	15.189	18.592	16.77	14.38	13.927	22.746	18.223	20.841	17.333	16.169	17.106	16.476	17.116	19.726	39.668	29.984
437.5	25.851	17.759	15.665	19.802	15.043	18.467	16.681	14.261	13.771	22.62	18.343	20.818	17.299	16.133	17.012	16.44	17.017	19.643	39.551	30.13
438	25.607	17.557	15.647	19.678	15.037	18.331	16.625	14.201	13.708	22.614	18.267	20.688	17.244	16.202	17.088	16.458	17.039	19.522	39.497	30.212
438.5	25.419	17.572	15.634	19.592	15.101	18.232	16.478	14.151	13.689	22.575	18.155	20.57	17.109	16.316	17.209	16.508	17.003	19.61	39.444	30.338
439	25.177	17.507	15.639	19.549	15.202	18.208	16.292	14	13.782	22.524	18.043	20.517	17.109	16.295	17.33	16.527	17.053	19.572	39.223	30.426
439.5	24.908	17.627	15.623	19.569	15.155	18.317	16.223	13.96	13.812	22.52	18.115	20.597	17.236	16.148	17.317	16.438	17.05	19.565	39.262	30.393
440	24.903	17.662	15.675	19.729	15.012	18.43	16.238	13.992	13.699	22.506	18.288	20.714	17.365	15.989	17.343	16.382	16.974	19.575	39.379	30.493
440.5	25.127	17.706	15.768	19.802	14.921	18.497	16.39	14.14	13.655	22.595	18.361	20.811	17.484	15.85	17.324	16.373	16.88	19.505	39.721	30.563
441	25.434	17.716	15.791	19.73	14.854	18.502	16.584	14.304	13.615	22.706	18.525	20.82	17.587	15.921	17.341	16.492	16.86	19.487	40.109	30.8
441.5	25.679	17.639	15.88	19.435	14.83	18.451	16.715	14.307	13.601	22.675	18.596	20.847	17.651	16.07	17.369	16.555	16.835	19.43	40.192	30.941
442	25.476	17.632	15.717	19.18	14.599	18.477	16.721	14.239	13.664	22.571	18.598	20.916	17.694	16.26	17.384	16.468	16.792	19.249	39.959	30.996
442.5	25.345	17.593	15.58	19.092	14.408	18.499	16.667	14.207	13.674	22.648	18.649	21.086	17.669	16.411	17.407	16.26	16.779	19.198	39.66	30.986
443	25.322	17.594	15.366	19.133	14.358	18.547	16.56	14.22	13.655	22.7	18.578	21.116	17.502	16.478	17.397	16.087	16.865	19.249	39.561	30.918
443.5	25.489	17.54	15.194	19.269	14.539	18.572	16.474	14.27	13.7	22.919	18.566	21.099	17.379	16.464	17.317	16.087	16.976	19.346	39.829	30.878
444	25.616	17.507	15.222	19.273	14.789	18.62	16.411	14.257	13.775	23.081	18.593	21.115	17.344	16.391	17.171	16.2	17.023	19.462	40.021	30.704
444.5	25.573	17.622	15.297	19.298	15.025	18.733	16.399	14.234	13.766	23.011	18.452	21.083	17.329	16.335	17.041	16.296	16.983	19.447	40.049	30.3
445	25.481	17.797	15.336	19.263	15.143	18.805	16.402	14.218	13.785	22.96	18.378	21.156	17.467	16.257	16.934	16.344	16.95	19.366	39.814	30.347
445.5	25.276	17.863	15.402	19.22	15.206	18.733	16.438	14.196	13.752	22.937	18.436	21.196	17.691	16.15	16.903	16.311	16.984	19.265	39.586	30.257
446	25.281	17.841	15.442	19.095	15.167	18.677	16.548	14.232	13.733	22.96	18.544	21.181	17.801	16.027	16.959	16.296	17.119	19.205	39.701	30.636
446.5	25.153	17.663	15.501	19.059	15.002	18.631	16.666	14.301	13.808	23.061	18.762	21.065	17.908	15.939	17.073	16.319	17.058	19.196	39.931	30.831
447	25.037	17.6	15.508	19.091	14.836	18.712	16.717	14.334	13.816	23.229	18.855	21.046	17.805	15.971	17.198	16.318	16.995	19.222	40.118	30.879
447.5	25.05	17.713	15.625	19.264	14.839	18.851	16.711	14.388	13.821	23.437	18.925	21.145	17.725	16.083	17.382	16.374	16.992	19.277	40.15	31.023
448	25.134	17.757	15.765	19.466	15.047	18.883	16.648	14.451	13.791	23.677	19.051	21.431	17.686	16.193	17.418	16.397	17.041	19.373	39.989	30.897
448.5	25.429	17.824	15.916	19.554	15.266	18.915	16.666	14.524	13.705	23.773	19.123	21.583	17.574	16.204	17.41	16.395	17.092	19.442	39.789	30.867
449	25.598	17.834	16.014	19.538	15.409	18.945	16.751	14.601	13.732	23.784	18.97	21.472	17.524	16.192	17.447	16.435	17.094	19.459	39.616	30.843
449.5	25.517	17.869	15.889	19.545	15.556	18.975	16.804	14.649	13.776	23.556	18.788	21.263	17.471	16.194	17.4	16.424	17.055	19.346	39.425	30.779
450	25.397	17.911	15.827	19.599	15.62	18.974	16.81	14.669	13.797	23.364	18.678	21.041	17.533	16.132	17.325	16.394	17.088	19.279	39.385	30.542
450.5	25.282	17.879	15.663	19.628	15.643	18.98	16.758	14.693	13.828	23.243	18.783	21.102	17.614	16.115	17.192	16.419	17.191	19.192	39.449	30.063
451	25.202	17.807	15.466	19.598	15.468	18.953	16.673	14.666	13.845	23.181	18.954	21.129	17.702	16.073	17.07	16.437	17.234	19.145	39.504	29.781
451.5	25.13	17.696	15.348	19.398	15.248	18.983	16.59	14.589	13.853	23.361	18.882	21.096	17.764	16.141	17.067	16.444	17.199	19.049	39.595	29.947
452	24.919	17.615	15.319	19.323	15.211	19.047	16.515	14.53	13.796	23.525	18.834	21.133	17.837	16.302	17.213	16.39	17.16	19.053	39.732	30.184
452.5	24.874	17.505	15.347	19.294	15.238	19.065	16.517	14.538	13.741	23.804	18.798	21.125	17.838	16.372	17.277	16.301	17.021	19.146	39.821	30.583
453	25.027	17.47	15.41	19.42	15.361	19.012	16.573	14.627	13.69	23.966	18.946	21.214	17.892	16.374	17.456	16.283	17.057	19.222	39.958	30.536
453.5	25.158	17.462	15.312	19.549	15.271	18.879	16.61	14.68	13.756	23.995	19.177	21.326	17.881	16.284	17.543	16.421	17.205	19.211	40.069	30.266
454	25.378	17.536	15.257	19.557	15.123	18.811	16.688	14.696	13.773	23.911	19.219	21.341	17.851	16.141	17.554	16.621	17.352	19.059	40.166	30.428
454.5	25.444	17.645	15.304	19.552	15.009	18.805	16.752	14.606	13.782	23.814	19.223	21.357	17.835	16.066	17.519	16.686	17.45	18.899	40.27	30.412
455	25.478	17.639	15.386	19.573	14.995	18.791	16.795	14.401	13.75	23.872	19.219	21.407	17.8	15.998	17.52	16.531	17.415	18.885	40.245	30.593
455.5	25.513	17.516	15.444	19.516	15.071	18.71	16.739	14.185	13.738	24.024	19.125	21.482	17.789	15.972	17.54	16.388	17.358	18.994	40.083	30.699
456	25.571	17.302	15.39	19.441	15.08	18.57	16.623	14.041	13.736	24.075	19.043	21.525	17.739	16.052	17.667	16.33	17.381	19.124	39.916	30.444
456.5	25.525	17.181	15.307	19.369	15.022	18.541	16.628	14.103	13.751	24.044	18.957	21.463	17.755	16.122	17.541	16.384	17.278	19.248	39.826	30.52
457	25.528	17.202	15.264	19.368	15.006	18.65	16.689	14.284	13.736	23.978	18.88	21.339	17.785	16.199	17.367	16.468	17.17	19.359	39.984	30.896
457.5	25.452	17.184	15.222	19.392	14.934	18.864	16.791	14.427	13.745	24.031	18.959	21.357	17.992	16.274	17.336	16.488	17.163	19.389	40.203	31.184
458	25.256	17.191	15.205	19.438	14.971	19.07	16.859	14.529	13.726	23.969	18.987	21.397	18.18	16.258	17.416	16.437	17.224	19.461	40.385	31.202
458.5	25.191	17.246	15.154	19.501	15.013	19.133	16.892	14.544	13.707	23.917	19.013	21.468	18.248	16.364	17.747	16.448	17.407	19.483	40.604	30.778
459	25.079	17.461	15.222	19.672	15.096	19.117	16.98	14.562	13.714	23.876	19.052	21.452	18.299	16.408	17.947	16.443	17.458	19.369	40.607	30.193
459.5	25.133	17.661	15.349	19.958	15.213	19.062	17.079	14.586	13.814	23.8	19.131	21.36	18.251	16.392	17.947	16.549	17.419	19.269	40.642	30.106
460	25.27	17.681	15.519	20.152	15.237	19.071	17.103	14.621	13.915	23.871	19.222	21.355	18.19	16.316	17.762	16.586	17.407	19.115	40.55	30.372
460.5	25.402	17.638	15.636	20.086	15.194	19.096	17.125	14.672	13.949	23.928	19.185	21.297	18.084	16.256	17.681	16.552	17.399	18.976	40.279	30.592
461	25.539	17.573	15.645	19.938	15.004	19.144	17.048	14.675	13.853	24.077	19.12	21.299	17.971	16.285	17.638	16.451	17.419	19.002	40.103	31.073
461.5	25.549	17.62	15.577	19.758	14.927	19.12	16.931	14.622	13.723	24.253	19.11	21.318	17.874	16.354	17.706	16.278	17.425	19.003	39.989	31.373
462	25.537	17.682	15.446	19.659	14.857	19.108	16.783	14.555	13.683	24.425	19.112	21.446	17.85	16.303	17.667	16.191	17.418	18.995	40.017	31.441
462.5	25.539	17.663	15.45	19.735	14.961	19.146	16.731	14.49	13.728	24.553	19.203	21.639	17.953	16.147	17.509	16.151	17.377	19.028	40.231	31.201
463	25.47	17.685	15.389	19.756	15.081	19.203	16.771	14.474	13.82	24.556	19.161	21.751	18.19	16.017	17.404	16.225	17.257	19.004	40.323	30.786
463.5	25.363	17.635	15.397	19.72	15.116	19.251	16.881	14.471	13.87	24.579	19.092	21.774	18.381	16.086	17.375	16.403	17.2	18.973	40.397	30.544
464	25.232	17.641	15.447	19.732	15.212	19.264	17.01	14.43	13.807	24.529	19.088	21.776	18.523	16.213	17.405	16.513	17.219	18.994	40.478	30.638
464.5	25.27	17.739	15.569	19.693	15.369	19.306	17.062	14.445	13.61	24.491	19.15	21.859	18.444	16.279	17.408	16.452	17.213	18.979	40.509	30.897
465	25.342	17.774	15.771	19.724	15.493	19.357	17.167	14.461	13.438	24.445	19.212	21.875	18.186	16.228	17.318	16.309	17.216	19.02	40.536	31.17
465.5	25.432	17.788	15.923	19.764	15.5	19.364	17.169	14.518	13.379	24.288	19.243	21.824	18.026	16.109	17.271	16.276	17.167	19.104	40.488	31.315
466	25.485	17.706	16.011	19.74	15.366	19.387	17.069	14.603	13.413	24.305	19.257	21.651	17.9	16.133	17.342	16.343	17.238	19.227	40.323	31.288
466.5	25.577	17.676	16.001	19.682	15.168	19.411	16.934	14.672	13.57	24.471	19.346	21.543	17.874	16.175	17.454	16.457	17.38	19.233	40.258	31.011
467	25.736	17.624	15.912	19.617	15.084	19.506	16.891	14.704	13.696	24.682	19.483	21.542	17.883	16.207	17.539	16.479	17.448	19.145	40.096	30.851
467.5	25.897	17.654	15.777	19.586	15.145	19.549	16.944	14.685	13.826	24.858	19.46	21.472	17.856	16.129	17.467	16.415	17.37	19.031	40.012	30.844
468	25.759	17.723	15.724	19.688	15.287	19.522	17.11	14.618	13.902	24.856	19.413	21.55	17.93	16.095	17.367	16.357	17.271	18.896	40.013	30.786
468.5	25.573	17.757	15.811	19.726	15.441	19.493	17.253	14.591	13.849	24.94	19.396	21.591	18.066	16.068	17.332	16.311	17.24	18.857	40.03	30.876
469	25.51	17.887	16.047	19.718	15.488	19.54	17.314	14.649	13.82	25.028	19.452	21.702	18.132	16.151	17.353	16.309	17.261	18.828	40.096	30.727
469.5	25.432	17.867	16.131	19.694	15.33	19.631	17.322	14.668	13.793	25.113	19.55	21.769	18.209	16.206	17.349	16.268	17.15	18.804	40.066	30.711
470	25.374	17.779	16.036	19.681	15.14	19.68	17.329	14.668	13.762	25.127	19.499	21.726	18.199	16.256	17.361	16.296	16.998	18.804	40.09	30.528
470.5	25.3	17.658	15.949	19.757	15.074	19.682	17.309	14.682	13.78	25.042	19.33	21.589	18.192	16.273	17.32	16.265	16.832	18.868	40.181	30.167
471	25.272	17.537	15.852	19.818	15.137	19.632	17.319	14.72	13.796	24.996	19.231	21.468	18.224	16.245	17.33	16.188	16.794	18.861	40.234	30.088
471.5	25.334	17.397	15.881	19.722	15.173	19.652	17.381	14.763	13.805	24.984	19.231	21.463	18.189	16.219	17.341	16.128	16.81	18.79	40.264	30.082
472	25.364	17.341	15.824	19.646	15.157	19.657	17.41	14.782	13.77	25.168	19.303	21.63	18.215	16.128	17.271	16.066	16.826	18.776	40.223	30.286
472.5	25.191	17.337	15.786	19.574	15.085	19.599	17.453	14.824	13.703	25.336	19.391	21.847	18.24	16.112	17.269	16.088	16.885	18.76	40.159	30.453
473	25.025	17.399	15.822	19.535	15.14	19.536	17.443	14.834	13.645	25.318	19.438	21.924	18.322	16.16	17.31	16.153	17.016	18.815	40.176	30.342
473.5	24.98	17.517	15.893	19.619	15.293	19.518	17.43	14.791	13.689	25.187	19.469	21.87	18.303	16.261	17.38	16.185	17.181	18.896	40.176	30.249
474	24.983	17.556	15.958	19.573	15.393	19.626	17.435	14.698	13.713	25.037	19.493	21.781	18.212	16.335	17.45	16.218	17.292	18.944	40.211	30.138
474.5	25.089	17.656	15.974	19.518	15.432	19.781	17.434	14.641	13.725	25.008	19.474	21.738	18.152	16.331	17.412	16.178	17.302	19.061	40.257	30.063
475	25.092	17.734	15.944	19.432	15.311	19.822	17.396	14.706	13.659	25.092	19.449	21.766	18.113	16.243	17.348	16.167	17.354	19.097	40.289	30.231
475.5	25.123	17.792	15.932	19.383	15.19	19.831	17.363	14.808	13.575	25.165	19.474	21.739	18.2	16.186	17.29	16.157	17.415	19.01	40.33	30.353
476	25.151	17.69	15.818	19.445	15.12	19.776	17.318	14.833	13.584	25.224	19.561	21.723	18.215	16.213	17.345	16.202	17.389	18.864	40.269	30.456
476.5	25.258	17.524	15.726	19.571	15.179	19.77	17.245	14.825	13.616	25.267	19.689	21.694	18.243	16.28	17.402	16.326	17.42	18.71	40.253	30.449
477	25.45	17.4	15.755	19.745	15.262	19.816	17.205	14.817	13.714	25.307	19.734	21.679	18.266	16.303	17.441	16.364	17.369	18.641	40.398	30.316
477.5	25.515	17.346	15.791	19.836	15.284	19.884	17.169	14.834	13.753	25.365	19.74	21.699	18.321	16.274	17.451	16.393	17.348	18.581	40.551	30.093
478	25.569	17.388	15.854	19.832	15.359	19.969	17.256	14.939	13.769	25.439	19.666	21.802	18.354	16.185	17.423	16.331	17.319	18.513	40.726	29.881
478.5	25.431	17.394	15.868	19.753	15.426	20.027	17.342	15.02	13.739	25.395	19.575	21.86	18.366	16.112	17.459	16.266	17.26	18.465	40.825	29.666
479	25.289	17.383	15.864	19.707	15.475	20.029	17.43	15.115	13.701	25.3	19.495	21.864	18.437	16.055	17.471	16.197	17.193	18.536	40.792	29.701
479.5	25.245	17.424	16.001	19.758	15.468	19.982	17.477	15.168	13.661	25.289	19.549	21.762	18.459	15.978	17.501	16.168	17.168	18.637	40.743	29.909
480	25.255	17.471	16.073	19.736	15.413	19.875	17.483	15.124	13.621	25.321	19.628	21.675	18.546	15.925	17.5	16.131	17.176	18.778	40.621	30.199
480.5	25.343	17.49	16.078	19.593	15.368	19.857	17.447	15.048	13.621	25.398	19.704	21.767	18.561	15.905	17.47	16.096	17.204	18.918	40.625	30.404
481	25.41	17.432	15.994	19.417	15.402	19.88	17.394	14.995	13.585	25.418	19.789	21.968	18.61	15.977	17.542	16.163	17.267	18.882	40.692	30.263
481.5	25.353	17.335	15.938	19.368	15.436	19.97	17.336	15.044	13.582	25.395	19.817	22.069	18.583	16.136	17.503	16.228	17.284	18.827	40.768	29.944
482	25.333	17.285	15.967	19.439	15.431	20.055	17.301	15.097	13.558	25.425	19.875	22.097	18.52	16.257	17.492	16.337	17.307	18.765	40.773	29.769
482.5	25.412	17.329	16.011	19.528	15.42	20.036	17.345	15.068	13.585	25.456	19.86	22.067	18.494	16.299	17.435	16.407	17.356	18.766	40.659	29.662
483	25.41	17.417	16.046	19.514	15.339	20.02	17.399	14.994	13.648	25.457	19.759	22.036	18.476	16.256	17.479	16.445	17.408	18.812	40.66	29.751
483.5	25.5	17.474	16.092	19.519	15.294	20.027	17.476	14.983	13.709	25.523	19.679	21.987	18.497	16.198	17.531	16.492	17.447	18.757	40.768	29.954
484	25.361	17.46	16.048	19.573	15.293	20.043	17.487	15	13.8	25.646	19.699	21.881	18.529	16.171	17.602	16.543	17.45	18.752	40.829	29.881
484.5	25.285	17.405	16.102	19.635	15.333	20.032	17.461	15.004	13.831	25.83	19.757	21.866	18.558	16.155	17.578	16.503	17.441	18.763	40.891	29.824
485	25.204	17.325	16.136	19.754	15.351	19.98	17.494	15.008	13.815	25.975	19.852	22.024	18.642	16.136	17.512	16.401	17.404	18.829	40.872	29.707
485.5	25.119	17.238	16.218	19.669	15.305	19.936	17.572	15.026	13.758	26.007	20.005	22.302	18.676	16.126	17.486	16.256	17.356	18.817	40.863	29.815
486	25.095	17.218	16.237	19.607	15.194	20.022	17.677	15.119	13.751	25.902	20.145	22.465	18.725	16.164	17.488	16.177	17.381	18.739	40.963	30.155
486.5	24.941	17.158	16.124	19.524	15.134	20.127	17.754	15.2	13.732	25.91	20.273	22.468	18.751	16.202	17.497	16.172	17.447	18.679	41.009	30.294
487	24.83	17.16	16.03	19.504	15.218	20.213	17.761	15.212	13.755	26.039	20.317	22.406	18.801	16.199	17.522	16.278	17.488	18.674	41.111	30.239
487.5	24.829	17.167	16.039	19.578	15.361	20.234	17.757	15.201	13.749	26.252	20.321	22.278	18.824	16.175	17.549	16.374	17.469	18.671	41.194	30.067
488	25.01	17.184	16.151	19.586	15.476	20.183	17.754	15.178	13.756	26.441	20.359	22.254	18.828	16.152	17.65	16.483	17.395	18.647	41.304	29.99
488.5	25.208	17.171	16.239	19.487	15.506	20.175	17.769	15.208	13.783	26.516	20.399	22.345	18.851	16.161	17.801	16.523	17.312	18.658	41.466	30.154
489	25.358	17.154	16.303	19.48	15.53	20.227	17.806	15.238	13.801	26.622	20.394	22.498	18.876	16.155	17.896	16.486	17.351	18.674	41.546	30.477
489.5	25.404	17.128	16.257	19.555	15.575	20.294	17.819	15.237	13.788	26.785	20.401	22.635	19.002	16.127	17.908	16.458	17.384	18.762	41.621	30.615
490	25.31	17.132	16.18	19.61	15.546	20.312	17.811	15.21	13.803	26.937	20.399	22.659	19.082	16.14	17.869	16.448	17.468	18.786	41.64	30.546
490.5	25.203	17.155	16.076	19.604	15.461	20.329	17.788	15.199	13.848	27.051	20.494	22.609	19.064	16.225	17.804	16.484	17.549	18.812	41.578	30.352
491	25.079	17.111	16.019	19.581	15.396	20.373	17.789	15.221	13.914	27.088	20.633	22.559	19.029	16.294	17.77	16.497	17.625	18.792	41.544	30.247
491.5	25.108	17.17	16.102	19.643	15.465	20.485	17.858	15.297	13.997	27.07	20.724	22.614	19.025	16.361	17.789	16.509	17.715	18.731	41.52	30.201
492	25.261	17.276	16.231	19.773	15.583	20.568	17.925	15.354	14.013	27.145	20.803	22.644	19.125	16.373	17.864	16.488	17.747	18.632	41.594	30.25
492.5	25.465	17.457	16.364	19.808	15.653	20.626	18.056	15.419	13.973	27.17	20.828	22.676	19.284	16.376	18.01	16.51	17.748	18.55	41.838	30.036
493	25.535	17.577	16.415	19.73	15.678	20.658	18.156	15.469	13.936	27.29	20.842	22.716	19.414	16.372	18.097	16.566	17.825	18.548	42.096	30.017
493.5	25.581	17.536	16.4	19.697	15.711	20.688	18.257	15.5	13.94	27.379	20.944	22.818	19.523	16.335	18.134	16.612	17.926	18.657	42.352	30.095
494	25.587	17.405	16.361	19.712	15.766	20.715	18.324	15.511	13.986	27.487	21.066	23.028	19.628	16.346	18.113	16.654	18.024	18.769	42.446	30.156
494.5	25.598	17.333	16.327	19.72	15.729	20.764	18.407	15.494	14.055	27.587	21.17	23.128	19.634	16.329	18.114	16.642	18.018	18.872	42.589	30.106
495	25.691	17.329	16.362	19.753	15.707	20.888	18.476	15.499	14.1	27.777	21.308	23.173	19.655	16.35	18.093	16.656	17.93	18.967	42.658	29.928
495.5	25.713	17.378	16.433	19.847	15.7	21.09	18.517	15.499	14.095	28.034	21.47	23.189	19.728	16.352	18.101	16.656	17.873	18.993	42.783	29.796
496	25.591	17.397	16.466	19.911	15.705	21.238	18.546	15.53	14.093	28.379	21.716	23.217	19.898	16.404	18.155	16.707	17.88	19.008	42.813	29.906
496.5	25.503	17.313	16.47	19.999	15.714	21.32	18.57	15.609	14.121	28.703	21.952	23.323	20.087	16.474	18.265	16.723	17.97	18.932	42.844	30.046
497	25.5	17.329	16.484	20.014	15.692	21.304	18.677	15.738	14.163	29.012	22.119	23.425	20.153	16.521	18.402	16.765	18.134	18.906	42.964	30.211
497.5	25.727	17.379	16.578	20.059	15.716	21.291	18.804	15.904	14.246	29.277	22.135	23.524	20.202	16.546	18.509	16.824	18.261	18.922	43.18	30.347
498	26.031	17.439	16.707	20.092	15.815	21.398	18.952	16.041	14.302	29.513	22.159	23.697	20.347	16.543	18.57	16.85	18.37	19.007	43.434	30.388
498.5	26.249	17.458	16.881	20.157	15.908	21.538	19.063	16.122	14.359	29.706	22.21	23.814	20.567	16.599	18.634	16.902	18.441	19.01	43.611	30.378
499	26.226	17.365	16.991	20.123	15.914	21.662	19.121	16.054	14.442	29.798	22.346	23.892	20.753	16.647	18.682	16.95	18.524	18.992	43.672	30.329
499.5	26.139	17.277	17.081	20.143	15.969	21.787	19.185	16.006	14.524	29.933	22.594	23.975	20.872	16.681	18.69	17.026	18.576	18.948	43.746	30.249
500	26.074	17.291	17.089	20.183	15.98	21.906	19.287	16.001	14.573	30.132	22.807	24.043	20.971	16.717	18.726	17.121	18.621	18.943	43.787	30.402
500.5	26.071	17.337	17.033	20.194	16.042	22.046	19.438	16.059	14.625	30.488	23.028	24.163	21.074	16.752	18.837	17.192	18.66	19.011	43.969	30.672
501	26.202	17.324	17.009	20.146	16.086	22.202	19.596	16.15	14.692	30.855	23.219	24.281	21.224	16.775	19.007	17.263	18.793	19.021	44.093	30.876
501.5	26.383	17.275	17.012	20.108	16.052	22.33	19.751	16.209	14.761	31.078	23.35	24.418	21.347	16.731	19.176	17.288	18.913	19.049	44.162	30.928
502	26.444	17.184	17.039	20.057	16.002	22.437	19.913	16.237	14.82	31.23	23.533	24.505	21.467	16.666	19.285	17.279	19.026	19.038	44.324	30.739
502.5	26.454	17.233	17.003	20.077	16.025	22.556	20.015	16.257	14.845	31.428	23.752	24.586	21.607	16.762	19.383	17.324	19.194	19.013	44.527	30.674
503	26.38	17.396	16.998	20.114	16.088	22.713	20.085	16.292	14.895	31.801	23.995	24.69	21.808	16.946	19.509	17.415	19.355	18.996	44.82	30.711
503.5	26.38	17.54	17.106	20.163	16.235	22.888	20.172	16.352	14.949	32.282	24.229	24.774	21.965	17.16	19.677	17.54	19.548	18.959	45.138	30.794
504	26.505	17.586	17.309	20.246	16.327	23.061	20.289	16.411	15.05	32.737	24.439	24.934	22.138	17.255	19.793	17.637	19.667	18.934	45.372	30.85
504.5	26.635	17.55	17.485	20.355	16.39	23.227	20.505	16.489	15.089	33.046	24.691	25.078	22.347	17.274	19.856	17.716	19.696	18.944	45.645	30.777
505	26.759	17.539	17.559	20.434	16.451	23.446	20.716	16.573	15.152	33.286	24.934	25.232	22.501	17.286	19.934	17.836	19.74	18.959	45.912	30.814
505.5	26.797	17.623	17.628	20.48	16.47	23.675	20.878	16.691	15.239	33.532	25.136	25.39	22.706	17.372	20.076	17.997	19.846	19.07	46.045	30.908
506	26.96	17.69	17.682	20.524	16.498	23.928	21.025	16.884	15.406	33.848	25.31	25.523	22.905	17.5	20.309	18.12	20.056	19.16	46.143	31.162
506.5	27.172	17.743	17.741	20.544	16.52	24.084	21.161	17.05	15.567	34.285	25.509	25.687	23.093	17.689	20.587	18.209	20.33	19.264	46.287	31.651
507	27.357	17.712	17.762	20.582	16.546	24.268	21.338	17.201	15.714	34.714	25.794	25.888	23.354	17.795	20.792	18.219	20.555	19.262	46.461	32.194
507.5	27.475	17.679	17.756	20.648	16.555	24.455	21.555	17.266	15.791	35.093	26.066	26.085	23.523	17.864	20.932	18.326	20.712	19.246	46.648	32.404
508	27.524	17.734	17.805	20.709	16.536	24.607	21.743	17.291	15.881	35.48	26.234	26.232	23.612	17.939	21.01	18.445	20.798	19.283	46.854	32.372
508.5	27.613	17.835	17.931	20.787	16.613	24.794	21.927	17.36	16.017	35.905	26.47	26.374	23.745	17.981	21.071	18.558	20.925	19.355	46.924	32.089
509	27.714	17.966	18.097	20.871	16.764	24.954	22.1	17.437	16.204	36.355	26.673	26.493	23.891	18.005	21.14	18.646	21.05	19.498	47.094	31.828
509.5	27.78	18.035	18.31	20.957	16.929	25.169	22.341	17.521	16.329	36.689	26.982	26.641	24.13	18.017	21.184	18.661	21.235	19.59	47.147	31.732
510	27.817	18.005	18.447	21.006	17.014	25.408	22.617	17.632	16.412	36.985	27.339	26.838	24.483	18.05	21.335	18.749	21.394	19.653	47.227	31.72
510.5	27.974	17.998	18.522	21.051	17.051	25.684	22.883	17.779	16.483	37.267	27.663	27.033	24.784	18.173	21.523	18.91	21.527	19.69	47.483	31.838
511	28.305	18.09	18.587	21.086	17.114	25.974	23.115	17.897	16.593	37.717	28.001	27.239	25.079	18.318	21.773	19.059	21.617	19.7	47.751	32.215
511.5	28.663	18.151	18.599	21.122	17.146	26.222	23.288	17.993	16.782	38.25	28.321	27.4	25.255	18.459	22.028	19.218	21.785	19.73	48.067	32.709
512	28.973	18.271	18.662	21.245	17.21	26.437	23.461	18.089	16.982	38.783	28.633	27.529	25.396	18.608	22.248	19.362	22.028	19.834	48.3	33.218
512.5	29.123	18.227	18.658	21.375	17.229	26.629	23.657	18.218	17.185	39.224	28.945	27.677	25.614	18.718	22.492	19.549	22.304	19.914	48.501	33.372
513	29.136	18.195	18.795	21.538	17.302	26.846	23.956	18.404	17.396	39.557	29.192	27.8	25.899	18.826	22.693	19.772	22.571	19.978	48.709	33.206
513.5	29.251	18.162	18.888	21.606	17.333	27.11	24.306	18.604	17.564	39.892	29.384	27.948	26.179	18.946	22.859	19.962	22.727	20.012	48.948	33.084
514	29.455	18.068	18.959	21.599	17.287	27.43	24.647	18.796	17.696	40.2	29.641	28.217	26.392	19.128	23.04	20.156	22.921	20.092	49.081	33.148
514.5	29.741	18.135	19.002	21.653	17.314	27.768	24.969	18.994	17.816	40.568	30.036	28.483	26.659	19.34	23.248	20.36	23.151	20.25	49.382	33.343
515	30.006	18.234	19.032	21.797	17.407	28.098	25.167	19.14	17.965	41.027	30.508	28.779	26.923	19.574	23.46	20.562	23.43	20.392	49.69	33.458
515.5	30.159	18.372	19.164	22.009	17.614	28.374	25.377	19.296	18.11	41.513	30.931	28.944	27.186	19.781	23.635	20.708	23.697	20.43	50.095	33.405
516	30.315	18.533	19.377	22.185	17.85	28.585	25.648	19.47	18.244	42.059	31.191	29.012	27.347	19.911	23.771	20.814	23.878	20.483	50.436	33.409
516.5	30.463	18.64	19.611	22.294	17.972	28.779	25.965	19.682	18.378	42.556	31.416	29.074	27.473	20.004	23.946	20.92	23.993	20.542	50.667	33.552
517	30.631	18.79	19.827	22.342	18.084	29.042	26.347	19.92	18.508	43.003	31.699	29.151	27.713	20.093	24.162	21.029	24.156	20.722	50.876	33.903
517.5	30.769	18.863	19.906	22.314	18.115	29.307	26.678	20.145	18.685	43.356	32.046	29.291	27.987	20.281	24.408	21.193	24.318	20.947	51.009	34.25
518	30.889	18.907	19.953	22.366	18.149	29.569	26.903	20.293	18.911	43.721	32.422	29.434	28.296	20.484	24.623	21.392	24.505	21.176	51.258	34.635
518.5	31.1	18.899	19.951	22.463	18.216	29.762	27.107	20.379	19.133	44.121	32.741	29.601	28.651	20.675	24.816	21.584	24.692	21.361	51.525	34.824
519	31.341	18.967	20.063	22.661	18.246	29.927	27.31	20.446	19.336	44.56	33.058	29.809	29.001	20.847	25.024	21.775	24.899	21.459	51.654	34.892
519.5	31.559	19	20.191	22.816	18.278	30.102	27.555	20.56	19.504	45.001	33.271	30.077	29.247	21.053	25.246	21.93	25.15	21.517	51.673	34.959
520	31.608	18.988	20.271	22.872	18.277	30.367	27.87	20.749	19.673	45.402	33.526	30.336	29.478	21.235	25.444	22.064	25.33	21.666	51.638	35.105
520.5	31.756	19.037	20.375	22.908	18.32	30.658	28.188	20.968	19.887	45.843	33.807	30.545	29.63	21.364	25.601	22.234	25.506	21.79	51.724	35.271
521	31.856	19.076	20.471	22.972	18.413	30.92	28.484	21.189	20.097	46.328	34.116	30.676	29.887	21.459	25.822	22.459	25.747	21.912	52.005	35.36
521.5	32.123	19.171	20.688	23.019	18.516	31.16	28.797	21.43	20.301	46.771	34.468	30.836	30.058	21.57	26.088	22.734	26.026	21.987	52.318	35.542
522	32.249	19.18	20.896	23.114	18.566	31.438	29.159	21.705	20.503	47.033	34.72	30.995	30.235	21.809	26.333	23.005	26.325	22.071	52.559	35.727
522.5	32.337	19.194	20.987	23.208	18.582	31.713	29.514	21.952	20.674	47.195	35.006	31.139	30.49	21.966	26.481	23.161	26.524	22.255	52.661	36.01
523	32.451	19.296	21.004	23.443	18.679	32.042	29.772	22.107	20.821	47.401	35.247	31.241	30.784	22.144	26.573	23.252	26.637	22.431	52.74	36.178
523.5	32.524	19.407	21.011	23.659	18.822	32.343	29.996	22.232	20.944	47.696	35.497	31.356	31.027	22.349	26.697	23.336	26.789	22.619	52.827	36.085
524	32.726	19.592	21.129	23.838	18.913	32.515	30.204	22.315	21.079	48.147	35.723	31.472	31.193	22.656	26.932	23.481	26.943	22.754	52.963	36.013
524.5	32.943	19.764	21.256	23.919	18.985	32.646	30.454	22.404	21.221	48.522	35.926	31.607	31.302	22.913	27.148	23.629	27.133	22.912	53.096	36.012
525	33.253	19.908	21.332	23.983	19	32.728	30.684	22.497	21.324	48.77	36.182	31.781	31.548	23.093	27.368	23.777	27.311	23.053	53.073	36.448
525.5	33.549	20.014	21.344	24.084	19.016	32.883	30.908	22.636	21.437	48.998	36.332	31.958	31.789	23.225	27.61	23.937	27.478	23.207	53.116	36.832
526	33.827	20.054	21.432	24.137	19.128	33.144	31.159	22.774	21.656	49.348	36.652	32.137	32.059	23.38	27.851	24.108	27.635	23.371	53.289	36.995
526.5	34.097	20.003	21.489	24.167	19.16	33.436	31.421	22.94	21.912	49.698	36.942	32.261	32.194	23.562	28.096	24.306	27.823	23.501	53.599	36.937
527	34.31	19.993	21.629	24.167	19.237	33.654	31.664	23.127	22.142	50.029	37.268	32.296	32.273	23.701	28.307	24.513	28.007	23.704	53.865	36.826
527.5	34.455	19.994	21.722	24.166	19.279	33.791	31.896	23.317	22.269	50.196	37.527	32.342	32.415	23.802	28.419	24.713	28.139	23.823	54.035	37.077
528	34.501	20.07	21.76	24.18	19.365	33.901	32.115	23.494	22.328	50.324	37.757	32.391	32.613	23.921	28.516	24.795	28.272	23.936	54.096	37.196
528.5	34.554	20.122	21.868	24.233	19.431	34.032	32.337	23.634	22.511	50.513	38.027	32.436	32.843	23.977	28.457	24.816	28.343	24.032	54.139	37.196
529	34.518	20.083	21.927	24.288	19.459	34.235	32.513	23.777	22.7	50.7	38.257	32.553	32.975	24.099	28.441	24.871	28.536	24.111	54.181	37.271
529.5	34.52	19.996	22.028	24.4	19.407	34.473	32.645	23.928	22.844	50.979	38.439	32.671	33.084	24.244	28.497	25.049	28.66	24.198	54.197	37.461
530	34.528	19.994	22.079	24.434	19.375	34.695	32.767	24.065	22.879	51.174	38.534	32.831	33.182	24.393	28.63	25.291	28.757	24.265	54.251	37.96
530.5	34.584	20.046	22.168	24.441	19.393	34.923	32.931	24.18	22.936	51.375	38.629	32.974	33.315	24.605	28.902	25.509	28.914	24.284	54.441	38.355
531	34.644	20.152	22.302	24.449	19.39	35.104	33.132	24.317	23.051	51.618	38.721	33.006	33.476	24.709	29.029	25.611	29.08	24.375	54.64	38.453
531.5	34.707	20.238	22.445	24.513	19.402	35.241	33.328	24.453	23.2	51.744	38.778	33.098	33.644	24.832	29.13	25.639	29.308	24.49	54.815	38.381
532	34.812	20.19	22.553	24.598	19.407	35.219	33.473	24.568	23.293	51.905	38.8	33.149	33.734	24.91	29.148	25.614	29.315	24.588	54.894	38.355
532.5	35.012	20.224	22.598	24.685	19.476	35.204	33.623	24.622	23.36	51.92	38.921	33.277	33.785	24.961	29.169	25.574	29.274	24.706	54.895	38.438
533	35.227	20.247	22.581	24.665	19.545	35.263	33.775	24.627	23.423	52.101	39.109	33.386	33.831	25.041	29.285	25.552	29.284	24.788	54.797	38.411
533.5	35.381	20.307	22.553	24.619	19.537	35.383	33.957	24.65	23.503	52.272	39.387	33.511	33.939	25.066	29.393	25.641	29.411	24.959	54.706	38.278
534	35.556	20.36	22.577	24.692	19.528	35.559	34.031	24.738	23.574	52.577	39.607	33.619	34.078	25.163	29.501	25.781	29.611	25.127	54.732	38.077
534.5	35.675	20.34	22.616	24.821	19.484	35.719	34.057	24.886	23.643	52.791	39.713	33.745	34.213	25.28	29.529	25.955	29.752	25.259	54.864	38.067
535	35.746	20.389	22.665	24.958	19.495	35.811	34.122	25.02	23.721	52.95	39.834	33.842	34.358	25.386	29.553	26.066	29.82	25.34	55.041	38.408
535.5	35.769	20.421	22.605	25.036	19.569	35.922	34.211	25.125	23.819	53.063	39.99	33.923	34.532	25.396	29.575	26.122	29.833	25.446	55.072	38.59
536	35.765	20.379	22.58	25.002	19.683	36.113	34.428	25.186	23.88	53.109	40.101	33.903	34.682	25.424	29.684	26.208	29.885	25.495	55.187	38.727
536.5	35.756	20.399	22.6	24.993	19.804	36.339	34.635	25.277	23.943	53.215	40.231	33.97	34.784	25.425	29.747	26.269	29.938	25.596	55.341	38.753
537	35.801	20.439	22.7	24.94	19.808	36.518	34.774	25.393	23.989	53.308	40.244	34.062	34.833	25.568	29.897	26.349	30.004	25.611	55.478	38.977
537.5	35.836	20.539	22.834	24.947	19.723	36.624	34.897	25.496	24.103	53.496	40.306	34.239	34.817	25.648	30.052	26.378	30.009	25.677	55.469	39.348
538	35.95	20.627	22.96	25.019	19.679	36.579	34.958	25.481	24.246	53.661	40.419	34.336	34.833	25.73	30.196	26.43	30.064	25.669	55.419	39.424
538.5	36.15	20.667	23.057	25.116	19.702	36.55	34.989	25.487	24.373	53.719	40.544	34.366	34.813	25.811	30.27	26.499	30.08	25.674	55.382	39.282
539	36.263	20.704	23.097	25.153	19.791	36.643	35.056	25.5	24.411	53.678	40.674	34.372	34.865	25.828	30.192	26.566	30.158	25.651	55.437	38.949
539.5	36.344	20.787	23.114	25.115	19.884	36.784	35.124	25.528	24.359	53.587	40.631	34.271	34.863	25.771	30.144	26.603	30.164	25.718	55.419	38.641
540	36.33	20.864	23.144	25.09	19.934	36.961	35.283	25.526	24.294	53.597	40.609	34.225	34.855	25.768	30.203	26.552	30.188	25.722	55.491	38.762
540.5	36.318	20.932	23.196	25.118	19.947	37.068	35.47	25.507	24.303	53.634	40.58	34.255	34.87	25.773	30.261	26.458	30.152	25.812	55.613	38.864
541	36.344	20.935	23.196	25.107	19.888	37.132	35.578	25.597	24.384	53.762	40.713	34.433	34.975	25.877	30.332	26.34	30.108	25.805	55.671	39.015
541.5	36.369	20.953	23.273	25.111	19.842	37.247	35.68	25.725	24.545	53.896	40.84	34.53	35.079	25.939	30.276	26.34	30.083	25.863	55.691	38.881
542	36.349	20.88	23.286	25.098	19.843	37.332	35.68	25.83	24.612	54.08	40.944	34.561	35.223	25.935	30.25	26.459	30.161	25.867	55.558	38.958
542.5	36.341	20.881	23.297	25.11	19.899	37.421	35.67	25.966	24.666	54.257	40.928	34.565	35.301	25.976	30.252	26.588	30.278	25.811	55.402	39.181
543	36.341	20.797	23.279	25.141	20.001	37.417	35.659	26.041	24.78	54.509	40.966	34.627	35.334	26.027	30.239	26.608	30.377	25.745	55.321	39.315
543.5	36.421	20.794	23.24	25.163	20.067	37.436	35.699	26.095	24.818	54.76	40.981	34.771	35.346	26.092	30.294	26.577	30.417	25.701	55.298	39.291
544	36.507	20.814	23.302	25.242	20.099	37.519	35.757	26.088	24.878	54.962	41.098	34.917	35.277	26.06	30.36	26.569	30.451	25.809	55.424	39.065
544.5	36.641	20.889	23.394	25.366	20.108	37.631	35.806	26.071	24.869	54.939	41.146	35.013	35.286	26.06	30.46	26.683	30.453	25.938	55.667	38.984
545	36.715	20.879	23.453	25.392	20.121	37.835	35.832	26.122	24.885	54.886	41.158	35.023	35.349	26.084	30.566	26.808	30.486	26.031	55.802	39.059
545.5	36.792	20.837	23.517	25.362	20.164	37.996	35.896	26.226	24.909	54.736	41.168	34.983	35.445	26.173	30.613	26.858	30.54	26.064	55.911	39.11
546	36.801	20.725	23.425	25.261	20.116	38.127	36.011	26.361	24.863	54.619	41.08	34.979	35.485	26.199	30.636	26.849	30.58	26.09	55.893	39.108
546.5	36.895	20.703	23.364	25.205	20.097	38.213	36.115	26.449	24.863	54.63	41.042	35.098	35.539	26.163	30.638	26.795	30.655	26.069	55.926	39.129
547	37.043	20.806	23.348	25.315	20.168	38.324	36.249	26.534	24.941	54.695	41.125	35.297	35.624	26.134	30.616	26.79	30.712	26.136	55.991	39.161
547.5	37.11	20.893	23.398	25.431	20.28	38.456	36.353	26.608	25.042	54.737	41.291	35.442	35.771	26.165	30.597	26.862	30.768	26.183	56.092	39.321
548	37.042	20.91	23.42	25.51	20.321	38.536	36.452	26.68	25.052	54.701	41.437	35.511	35.928	26.152	30.629	26.888	30.767	26.19	56.038	39.583
548.5	36.913	20.913	23.43	25.495	20.229	38.583	36.503	26.739	25.04	54.694	41.441	35.511	35.975	26.16	30.658	26.958	30.696	26.235	55.942	39.744
549	36.794	20.873	23.433	25.404	20.088	38.59	36.542	26.749	25.085	54.92	41.518	35.532	36.025	26.123	30.659	27.015	30.62	26.253	55.826	39.575
549.5	36.822	20.883	23.543	25.333	20.042	38.602	36.647	26.771	25.185	55.221	41.57	35.553	36.089	26.138	30.621	26.994	30.59	26.355	55.724	39.333
550	36.884	20.926	23.725	25.237	20.042	38.591	36.752	26.804	25.239	55.407	41.67	35.672	36.157	26.181	30.577	26.97	30.675	26.377	55.692	38.956
550.5	36.962	20.918	23.804	25.163	20.06	38.612	36.848	26.798	25.246	55.343	41.629	35.768	36.242	26.242	30.616	26.939	30.801	26.273	55.714	38.945
551	37.024	20.917	23.822	25.253	20.058	38.641	36.881	26.753	25.216	55.22	41.618	35.89	36.291	26.32	30.642	27.001	30.919	26.175	55.836	39.128
551.5	37.035	20.875	23.704	25.362	20.09	38.684	36.881	26.783	25.244	55.141	41.645	35.877	36.303	26.322	30.751	27.122	30.932	26.147	56.054	39.25
552	37.153	20.916	23.664	25.468	20.224	38.726	36.905	26.874	25.249	55.272	41.575	35.868	36.316	26.262	30.824	27.189	30.888	26.144	56.235	39.409
552.5	37.156	21.02	23.664	25.452	20.375	38.793	36.935	27.001	25.291	55.421	41.396	35.901	36.273	26.231	30.913	27.257	30.938	26.145	56.148	39.46
553	37.223	21.006	23.738	25.36	20.471	38.91	36.996	27.065	25.314	55.509	41.3	35.938	36.248	26.304	30.866	27.216	30.935	26.114	56.033	39.421
553.5	37.142	20.899	23.88	25.292	20.412	38.994	37.008	27.057	25.319	55.525	41.298	35.998	36.203	26.321	30.797	27.113	30.896	26.071	55.967	39.429
554	37.097	20.734	23.962	25.197	20.28	39.052	37.039	27.012	25.303	55.47	41.434	35.985	36.169	26.311	30.763	26.929	30.812	26.001	56.126	39.534
554.5	37.096	20.731	23.941	25.195	20.229	39.103	37.001	27.022	25.324	55.385	41.552	35.958	36.196	26.223	30.788	26.829	30.777	25.999	56.274	39.762
555	37.121	20.833	23.865	25.315	20.237	39.162	36.957	27.025	25.371	55.45	41.608	35.923	36.211	26.219	30.855	26.816	30.819	26.045	56.336	39.977
555.5	37.151	20.999	23.856	25.546	20.3	39.223	36.919	27.008	25.419	55.39	41.644	35.957	36.29	26.265	30.825	26.881	30.838	26.113	56.35	39.889
556	37.107	21.133	23.943	25.647	20.307	39.225	36.942	27.004	25.41	55.52	41.646	36.096	36.334	26.252	30.759	26.988	30.851	26.156	56.472	39.779
556.5	37.096	21.186	24.018	25.67	20.284	39.17	36.963	26.953	25.344	55.625	41.657	36.276	36.442	26.182	30.609	27.001	30.754	26.147	56.587	39.698
557	37.091	21.106	23.989	25.595	20.265	39.158	37.041	26.928	25.311	55.67	41.652	36.372	36.501	26.136	30.494	26.976	30.599	26.135	56.593	39.686
557.5	37.156	21.006	23.889	25.578	20.312	39.215	37.084	26.933	25.356	55.583	41.658	36.324	36.429	26.093	30.473	26.829	30.373	26.055	56.588	39.528
558	37.154	20.936	23.827	25.547	20.392	39.268	37.121	26.988	25.448	55.388	41.714	36.266	36.322	26.06	30.532	26.714	30.285	25.914	56.454	39.413
558.5	37.167	20.9	23.803	25.405	20.378	39.34	37.104	27.115	25.462	55.186	41.688	36.247	36.144	25.957	30.544	26.62	30.283	25.794	56.382	39.273
559	37.086	20.958	23.92	25.269	20.371	39.373	37.036	27.203	25.4	55.152	41.676	36.29	36.064	25.789	30.467	26.536	30.297	25.81	56.241	39.257
559.5	37.026	20.96	23.954	25.153	20.271	39.375	36.98	27.205	25.297	55.237	41.583	36.352	36.016	25.697	30.367	26.504	30.296	25.83	56.251	39.263
560	36.901	20.953	23.909	25.127	20.246	39.388	36.985	27.109	25.213	55.232	41.494	36.353	36.109	25.599	30.27	26.484	30.28	25.851	56.32	39.129
560.5	36.903	20.913	23.837	25.175	20.265	39.439	37.015	27.003	25.16	55.23	41.437	36.352	36.159	25.539	30.271	26.554	30.32	25.762	56.451	39.065
561	36.919	20.843	23.805	25.25	20.323	39.57	36.964	26.978	25.147	55.026	41.368	36.409	36.234	25.532	30.302	26.621	30.346	25.717	56.63	39.023
561.5	36.894	20.752	23.848	25.35	20.399	39.694	36.882	26.987	25.175	54.814	41.287	36.443	36.218	25.477	30.359	26.627	30.325	25.687	56.609	39.209
562	36.763	20.648	23.896	25.359	20.338	39.713	36.777	26.982	25.138	54.662	41.189	36.402	36.152	25.457	30.307	26.502	30.195	25.596	56.489	39.331
562.5	36.591	20.526	23.897	25.305	20.265	39.719	36.727	26.977	25.061	54.514	41.09	36.427	36.127	25.441	30.204	26.348	30.042	25.446	56.358	39.14
563	36.553	20.458	23.885	25.262	20.244	39.73	36.67	26.899	24.964	54.542	40.937	36.444	35.99	25.403	30.041	26.24	29.929	25.283	56.262	38.966
563.5	36.597	20.463	23.866	25.224	20.28	39.737	36.68	26.827	24.923	54.591	40.822	36.501	35.918	25.373	29.987	26.172	29.836	25.248	56.309	38.967
564	36.662	20.514	23.819	25.236	20.307	39.712	36.743	26.796	24.946	54.542	40.723	36.514	35.865	25.272	30.04	26.126	29.865	25.198	56.253	39.048
564.5	36.763	20.654	23.824	25.246	20.339	39.646	36.795	26.81	24.947	54.433	40.698	36.506	35.904	25.102	30.022	26.036	29.758	25.129	56.225	38.91
565	36.834	20.771	23.858	25.265	20.366	39.589	36.742	26.83	24.94	54.197	40.694	36.608	35.939	24.965	29.904	25.928	29.683	24.934	56.208	38.526
565.5	36.841	20.839	23.858	25.244	20.386	39.626	36.641	26.808	24.951	54.107	40.606	36.584	35.859	24.884	29.698	25.854	29.634	24.773	56.144	38.172
566	36.652	20.824	23.79	25.141	20.343	39.69	36.582	26.746	24.906	54.229	40.547	36.521	35.726	24.824	29.628	25.777	29.654	24.64	56.066	38.124
566.5	36.395	20.706	23.633	25.043	20.238	39.751	36.654	26.737	24.863	54.383	40.519	36.51	35.592	24.729	29.591	25.704	29.602	24.526	56.096	38.193
567	36.168	20.499	23.486	24.95	20.132	39.763	36.686	26.717	24.778	54.446	40.561	36.56	35.488	24.595	29.569	25.627	29.426	24.427	56.015	38.121
567.5	36.138	20.301	23.459	24.888	20.092	39.764	36.652	26.706	24.696	54.219	40.509	36.544	35.398	24.455	29.423	25.54	29.211	24.316	55.996	37.836
568	36.09	20.135	23.446	24.77	20.067	39.805	36.535	26.656	24.627	53.93	40.352	36.527	35.405	24.41	29.32	25.503	29.102	24.162	55.934	37.517
568.5	36.093	20.159	23.541	24.66	20.125	39.811	36.429	26.57	24.556	53.718	40.159	36.519	35.424	24.384	29.231	25.462	29.086	23.995	55.912	37.372
569	36.083	20.233	23.623	24.566	20.092	39.825	36.37	26.487	24.52	53.627	39.954	36.568	35.368	24.332	29.167	25.381	29.018	23.874	55.814	37.35
569.5	36.079	20.26	23.719	24.544	20.014	39.798	36.331	26.357	24.507	53.546	39.886	36.562	35.265	24.224	29.081	25.241	28.847	23.837	55.72	37.292
570	36.026	20.164	23.692	24.504	19.87	39.788	36.29	26.221	24.438	53.512	39.788	36.489	35.188	24.022	28.999	25.049	28.711	23.815	55.624	37.307
570.5	35.912	19.996	23.531	24.448	19.767	39.746	36.191	26.131	24.294	53.353	39.613	36.471	35.165	23.78	28.897	24.85	28.594	23.811	55.636	37.539
571	35.761	19.903	23.355	24.397	19.778	39.697	36.064	26.107	24.179	53.15	39.347	36.448	35.099	23.54	28.762	24.678	28.536	23.68	55.639	37.622
571.5	35.544	19.935	23.219	24.352	19.735	39.634	35.908	26.125	24.165	52.874	39.121	36.377	34.991	23.348	28.673	24.562	28.495	23.464	55.641	37.687
572	35.454	19.99	23.196	24.327	19.774	39.612	35.764	26.107	24.183	52.811	39.094	36.3	34.914	23.241	28.59	24.519	28.427	23.286	55.647	37.557
572.5	35.379	19.975	23.233	24.303	19.811	39.605	35.675	26.084	24.186	52.927	39.131	36.232	34.797	23.201	28.488	24.459	28.384	23.14	55.522	37.504
573	35.362	19.858	23.284	24.247	19.821	39.679	35.701	26.024	24.066	52.907	39.125	36.224	34.587	23.191	28.403	24.375	28.324	23.074	55.426	37.221
573.5	35.265	19.747	23.329	24.22	19.823	39.791	35.742	25.934	23.929	52.814	39.053	36.204	34.373	23.182	28.329	24.295	28.279	22.991	55.433	36.943
574	34.973	19.731	23.296	24.134	19.749	39.97	35.77	25.865	23.808	52.615	38.866	36.177	34.253	23.177	28.357	24.354	28.178	22.854	55.501	36.976
574.5	34.846	19.73	23.261	24.063	19.749	40.117	35.746	25.788	23.717	52.5	38.738	36.185	34.266	23.147	28.304	24.395	28.095	22.759	55.584	37.093
575	34.893	19.759	23.271	24.014	19.769	40.122	35.645	25.739	23.653	52.459	38.685	36.22	34.296	23.067	28.063	24.288	27.984	22.684	55.519	37.196
575.5	35.059	19.717	23.229	24.031	19.778	40.034	35.501	25.706	23.61	52.379	38.678	36.358	34.349	22.926	27.807	24.107	27.856	22.649	55.49	37.005
576	35.156	19.714	23.207	23.988	19.775	39.913	35.379	25.644	23.566	52.273	38.653	36.456	34.292	22.75	27.616	23.902	27.723	22.61	55.471	36.826
576.5	34.971	19.711	23.181	23.935	19.746	39.795	35.331	25.612	23.501	52.26	38.57	36.489	34.216	22.568	27.596	23.806	27.567	22.556	55.486	36.496
577	34.756	19.677	23.167	23.878	19.743	39.78	35.368	25.587	23.435	52.121	38.519	36.363	34.127	22.413	27.611	23.769	27.494	22.418	55.435	36.269
577.5	34.588	19.61	23.182	23.84	19.706	39.81	35.38	25.562	23.333	51.973	38.437	36.21	33.977	22.322	27.593	23.749	27.495	22.314	55.241	36.165
578	34.545	19.512	23.15	23.798	19.647	39.893	35.304	25.535	23.255	51.803	38.306	36.15	33.889	22.296	27.61	23.762	27.482	22.292	55.074	36.239
578.5	34.563	19.593	23.159	23.777	19.624	39.964	35.21	25.554	23.206	51.521	38.172	36.198	33.84	22.29	27.556	23.736	27.403	22.298	55.013	36.467
579	34.617	19.693	23.183	23.761	19.661	40.052	35.124	25.58	23.179	51.314	38.059	36.294	33.882	22.275	27.503	23.703	27.267	22.256	55.117	36.402
579.5	34.698	19.702	23.078	23.74	19.656	40.057	35.069	25.498	23.085	51.278	38.055	36.353	33.949	22.16	27.391	23.676	27.13	22.065	55.236	36.283
580	34.757	19.545	22.953	23.673	19.602	40.018	35.032	25.374	23.001	51.357	37.957	36.292	33.83	22.065	27.291	23.644	27.032	21.928	55.359	36.186
580.5	34.772	19.334	22.833	23.559	19.463	39.927	34.963	25.239	22.905	51.58	37.881	36.236	33.623	21.902	27.191	23.549	26.934	21.898	55.306	36.182
581	34.66	19.222	22.748	23.523	19.397	39.868	34.945	25.205	22.898	51.581	37.677	36.173	33.336	21.792	27.091	23.416	26.827	21.88	55.087	36.35
581.5	34.48	19.241	22.753	23.484	19.408	39.896	34.909	25.235	22.882	51.523	37.57	36.244	33.208	21.697	27.074	23.282	26.663	21.778	54.875	36.3
582	34.308	19.283	22.79	23.479	19.503	39.986	34.872	25.231	22.871	51.358	37.34	36.29	33.23	21.667	27.129	23.189	26.547	21.613	54.713	36.105
582.5	34.151	19.298	22.81	23.438	19.545	40.067	34.818	25.183	22.845	51.118	37.233	36.283	33.315	21.702	27.125	23.178	26.494	21.574	54.624	35.809
583	34.099	19.256	22.824	23.344	19.493	40.054	34.826	25.146	22.797	50.906	37.246	36.256	33.334	21.717	27.073	23.114	26.538	21.622	54.564	35.482
583.5	34.079	19.208	22.795	23.22	19.359	40.003	34.848	25.12	22.713	50.76	37.24	36.256	33.277	21.637	26.946	23.088	26.577	21.666	54.582	35.506
584	34.121	19.229	22.781	23.174	19.251	40.039	34.889	25.15	22.679	50.708	37.245	36.283	33.24	21.555	26.905	23.096	26.634	21.657	54.57	35.738
584.5	34.082	19.236	22.726	23.146	19.179	40.153	34.914	25.192	22.684	50.63	37.125	36.309	33.24	21.441	26.829	23.041	26.641	21.624	54.549	35.904
585	34.04	19.218	22.635	23.21	19.166	40.325	34.898	25.169	22.767	50.419	37.043	36.307	33.278	21.398	26.704	22.938	26.626	21.598	54.546	35.937
585.5	33.923	19.166	22.568	23.255	19.181	40.439	34.846	25.103	22.808	50.262	37.022	36.349	33.297	21.372	26.57	22.812	26.553	21.593	54.696	35.576
586	33.883	19.115	22.548	23.303	19.238	40.433	34.771	24.987	22.775	50.147	36.999	36.367	33.237	21.352	26.441	22.727	26.449	21.558	54.818	35.069
586.5	33.842	19.037	22.563	23.26	19.211	40.31	34.667	24.899	22.681	50.073	36.891	36.365	33.135	21.33	26.38	22.731	26.335	21.481	54.777	34.811
587	33.908	19.032	22.668	23.217	19.173	40.18	34.594	24.859	22.536	50.057	36.751	36.384	33.017	21.276	26.35	22.689	26.252	21.389	54.681	34.825
587.5	33.981	19.082	22.805	23.219	19.156	40.156	34.563	24.888	22.478	50.063	36.627	36.355	32.97	21.189	26.399	22.654	26.222	21.248	54.618	35.167
588	33.94	19.106	22.869	23.215	19.131	40.143	34.536	24.888	22.452	50.144	36.599	36.344	32.909	21.074	26.388	22.546	26.167	21.153	54.599	35.408
588.5	33.801	19.085	22.8	23.143	19.122	40.122	34.501	24.841	22.444	50.224	36.698	36.358	32.861	21.012	26.378	22.462	26.15	21.112	54.484	35.382
589	33.643	18.965	22.583	23.049	19.017	40.102	34.445	24.741	22.381	50.196	36.683	36.334	32.798	20.99	26.289	22.46	26.125	21.112	54.386	35.343
589.5	33.567	18.894	22.462	22.983	18.983	40.1	34.439	24.641	22.363	50.091	36.614	36.314	32.787	21.047	26.247	22.519	26.153	21.173	54.33	35.394
590	33.565	18.825	22.38	23.008	18.93	40.096	34.459	24.567	22.284	49.886	36.494	36.241	32.784	21.068	26.153	22.627	26.109	21.165	54.367	35.43
590.5	33.517	18.823	22.39	23.051	18.965	40.121	34.504	24.512	22.263	49.738	36.408	36.218	32.782	21.018	26.109	22.631	26.062	21.151	54.486	35.355
591	33.487	18.873	22.477	23.083	19.048	40.148	34.455	24.477	22.203	49.665	36.38	36.272	32.75	21.016	26.079	22.611	26.012	21.136	54.534	34.919
591.5	33.469	18.953	22.578	23.108	19.123	40.275	34.383	24.451	22.166	49.723	36.273	36.334	32.717	21.042	26.072	22.584	25.991	21.079	54.643	34.344
592	33.549	18.984	22.704	23.176	19.203	40.422	34.316	24.446	22.144	49.751	36.245	36.424	32.646	21.093	26.098	22.593	26.024	21.047	54.802	34.351
592.5	33.629	18.95	22.699	23.199	19.206	40.525	34.273	24.5	22.194	49.72	36.156	36.512	32.56	21.017	26.097	22.633	26.019	20.979	54.761	34.646
593	33.654	18.879	22.604	23.212	19.155	40.595	34.291	24.536	22.208	49.641	36.095	36.573	32.551	20.85	26.057	22.606	26.009	21.003	54.614	35.151
593.5	33.611	18.833	22.577	23.162	19.114	40.61	34.361	24.544	22.204	49.502	36.012	36.547	32.564	20.692	25.976	22.539	25.917	21.026	54.354	35.336
594	33.482	18.885	22.557	23.168	19.153	40.63	34.439	24.5	22.061	49.5	36.029	36.437	32.559	20.61	25.901	22.474	25.772	21.027	54.285	35.374
594.5	33.44	18.893	22.572	23.174	19.247	40.602	34.463	24.468	22.004	49.529	36.052	36.332	32.453	20.657	25.942	22.458	25.721	20.977	54.339	35.212
595	33.436	18.933	22.518	23.227	19.325	40.573	34.397	24.43	22.033	49.559	36.086	36.335	32.387	20.721	25.931	22.413	25.648	20.892	54.361	34.989
595.5	33.463	18.902	22.495	23.236	19.292	40.566	34.32	24.36	22.079	49.43	35.982	36.398	32.397	20.778	25.915	22.378	25.607	20.878	54.303	34.743
596	33.493	18.882	22.468	23.19	19.149	40.593	34.291	24.316	22.076	49.285	35.896	36.463	32.448	20.757	25.844	22.3	25.517	20.867	54.21	34.696
596.5	33.372	18.836	22.523	23.066	19.027	40.596	34.286	24.276	22.035	49.25	35.778	36.503	32.438	20.673	25.771	22.263	25.425	20.82	54.196	34.674
597	33.347	18.863	22.585	23.01	18.987	40.648	34.276	24.311	22.026	49.308	35.696	36.485	32.371	20.556	25.685	22.284	25.41	20.801	54.138	34.605
597.5	33.364	18.885	22.629	23.02	19.024	40.721	34.254	24.351	22.028	49.348	35.608	36.51	32.281	20.48	25.583	22.318	25.463	20.753	54.193	34.478
598	33.561	18.859	22.601	23.073	19.066	40.77	34.259	24.407	22.023	49.337	35.597	36.411	32.183	20.429	25.564	22.34	25.525	20.819	54.211	34.419
598.5	33.665	18.717	22.558	23.095	19.086	40.764	34.265	24.417	22.03	49.231	35.607	36.348	32.133	20.456	25.596	22.331	25.556	20.881	54.301	34.494
599	33.622	18.651	22.571	23.07	19.11	40.763	34.279	24.415	22.052	49.155	35.616	36.203	32.173	20.433	25.596	22.309	25.539	20.941	54.332	34.639
599.5	33.514	18.775	22.622	23.14	19.145	40.845	34.326	24.425	22.091	49.04	35.59	36.21	32.268	20.458	25.585	22.29	25.537	20.914	54.299	34.703
600	33.501	18.951	22.64	23.171	19.136	40.971	34.392	24.467	22.073	48.998	35.505	36.326	32.314	20.452	25.603	22.224	25.489	20.857	54.349	34.615
600.5	33.432	19.029	22.621	23.157	19.168	40.982	34.378	24.468	22.035	49.069	35.518	36.503	32.329	20.46	25.625	22.139	25.357	20.8	54.338	34.493
601	33.328	18.967	22.585	23.018	19.167	40.953	34.293	24.42	22.026	49.126	35.444	36.641	32.239	20.456	25.622	22.117	25.232	20.81	54.285	34.414
601.5	33.212	18.871	22.502	22.878	19.199	40.924	34.165	24.4	22.005	49.082	35.457	36.628	32.218	20.452	25.626	22.118	25.207	20.819	54.14	34.398
602	33.164	18.788	22.443	22.854	19.203	40.971	34.153	24.394	22.005	48.959	35.46	36.525	32.229	20.421	25.622	22.118	25.245	20.801	54.103	34.31
602.5	33.235	18.738	22.443	22.92	19.224	41.066	34.164	24.376	21.96	48.81	35.571	36.431	32.299	20.373	25.666	22.063	25.303	20.793	54.23	34.234
603	33.231	18.739	22.526	22.946	19.149	41.127	34.13	24.313	21.888	48.772	35.584	36.348	32.284	20.238	25.586	21.998	25.248	20.792	54.34	34.013
603.5	33.24	18.785	22.511	22.913	19.07	41.113	34.036	24.23	21.816	48.737	35.56	36.321	32.17	20.115	25.484	21.954	25.216	20.785	54.311	33.732
604	33.182	18.803	22.445	22.881	19.028	41	33.956	24.198	21.794	48.652	35.519	36.326	32.024	20.064	25.377	21.907	25.145	20.712	54.113	33.594
604.5	33.036	18.727	22.335	22.846	19.003	40.874	33.928	24.163	21.808	48.6	35.418	36.296	31.99	20.068	25.311	21.892	25.11	20.677	53.905	33.623
605	32.872	18.623	22.337	22.885	19.027	40.84	33.956	24.138	21.806	48.49	35.298	36.26	31.953	20.117	25.275	21.881	25.046	20.667	53.734	33.655
605.5	32.756	18.573	22.389	22.929	19.03	40.834	33.965	24.095	21.741	48.403	35.194	36.207	31.934	20.077	25.252	21.85	25.001	20.698	53.636	33.489
606	32.796	18.553	22.439	22.908	19.06	40.848	33.98	24.034	21.693	48.428	35.118	36.164	31.843	20.092	25.285	21.808	25.039	20.726	53.543	33.384
606.5	32.794	18.471	22.458	22.808	18.986	40.897	33.913	23.983	21.699	48.517	35.14	36.121	31.824	20.063	25.236	21.714	25.076	20.695	53.506	33.487
607	32.763	18.407	22.421	22.731	18.882	40.972	33.81	23.952	21.653	48.627	35.077	36.102	31.813	20.05	25.184	21.656	25.103	20.633	53.44	33.752
607.5	32.611	18.437	22.385	22.79	18.794	41.033	33.71	23.934	21.6	48.523	35.016	36.142	31.771	20.003	25.049	21.628	25.018	20.512	53.43	33.845
608	32.574	18.468	22.319	22.869	18.743	41.052	33.662	23.909	21.5	48.27	34.969	36.217	31.714	19.928	24.981	21.642	24.85	20.409	53.442	33.739
608.5	32.632	18.452	22.295	22.883	18.819	41.068	33.605	23.868	21.443	48.044	34.926	36.181	31.632	19.88	24.921	21.656	24.714	20.433	53.523	33.644
609	32.672	18.439	22.31	22.846	18.945	41.203	33.564	23.849	21.421	47.94	34.916	36.096	31.58	19.797	24.85	21.645	24.677	20.396	53.505	33.728
609.5	32.699	18.498	22.312	22.795	19.005	41.249	33.499	23.809	21.408	47.885	34.876	36.057	31.516	19.711	24.796	21.577	24.685	20.4	53.514	33.906
610	32.584	18.609	22.269	22.85	18.977	41.159	33.407	23.719	21.444	47.874	34.839	36.117	31.427	19.637	24.746	21.497	24.712	20.336	53.481	34.1
610.5	32.472	18.647	22.18	22.86	18.918	40.997	33.325	23.655	21.462	47.763	34.765	36.185	31.365	19.637	24.73	21.429	24.704	20.336	53.564	34.02
611	32.376	18.628	22.067	22.805	18.922	40.888	33.256	23.62	21.455	47.622	34.733	36.211	31.305	19.626	24.684	21.367	24.691	20.342	53.488	33.973
611.5	32.358	18.522	22.09	22.684	18.852	40.86	33.232	23.579	21.365	47.469	34.555	36.122	31.207	19.669	24.617	21.307	24.67	20.28	53.374	33.985
612	32.432	18.447	22.094	22.56	18.792	40.763	33.131	23.513	21.231	47.335	34.477	35.939	31.148	19.574	24.557	21.254	24.54	20.185	53.259	33.97
612.5	32.428	18.415	22.111	22.538	18.761	40.636	32.932	23.437	21.091	47.345	34.356	35.857	31.102	19.516	24.49	21.166	24.363	20.128	53.282	33.72
613	32.328	18.424	22.061	22.405	18.82	40.622	32.757	23.423	20.981	47.404	34.305	35.857	31.095	19.42	24.434	21.127	24.249	20.098	53.35	33.377
613.5	32.188	18.356	21.97	22.296	18.803	40.682	32.692	23.447	20.925	47.374	34.202	35.976	31.048	19.355	24.336	21.05	24.218	20.15	53.218	33.113
614	32.14	18.258	21.93	22.293	18.766	40.724	32.773	23.45	20.85	47.115	34.099	35.912	30.919	19.354	24.259	21.002	24.225	20.137	53.072	33.115
614.5	32.199	18.218	21.942	22.411	18.73	40.725	32.838	23.44	20.742	46.874	33.995	35.848	30.868	19.355	24.201	20.96	24.177	20.139	52.958	33.068
615	32.116	18.254	21.974	22.457	18.76	40.657	32.796	23.354	20.639	46.643	33.875	35.74	30.83	19.312	24.189	20.879	24.054	20.122	52.903	33.014
615.5	31.978	18.279	21.988	22.393	18.805	40.602	32.61	23.286	20.612	46.491	33.752	35.689	30.841	19.241	24.206	20.861	24.006	20.088	52.663	32.889
616	31.808	18.205	21.93	22.263	18.725	40.538	32.376	23.213	20.643	46.317	33.665	35.613	30.77	19.201	24.176	20.874	23.947	20.003	52.342	32.894
616.5	31.819	18.057	21.834	22.151	18.631	40.564	32.317	23.19	20.636	46.175	33.605	35.631	30.683	19.196	24.091	20.815	23.84	19.946	52.119	32.917
617	31.814	17.961	21.752	22.09	18.538	40.606	32.348	23.138	20.596	46.222	33.523	35.679	30.57	19.173	23.962	20.764	23.701	19.885	52.137	33.175
617.5	31.768	17.952	21.719	22.105	18.584	40.609	32.442	23.046	20.563	46.217	33.377	35.637	30.528	19.099	23.852	20.641	23.591	19.908	52.26	33.374
618	31.658	18.03	21.707	22.164	18.576	40.53	32.433	22.971	20.551	46.258	33.268	35.555	30.432	19.05	23.775	20.641	23.573	19.989	52.423	33.228
618.5	31.528	18.119	21.711	22.229	18.524	40.448	32.366	22.893	20.527	46.127	33.188	35.494	30.37	19.037	23.77	20.655	23.596	20.06	52.501	33.006
619	31.455	18.153	21.675	22.202	18.461	40.455	32.267	22.858	20.489	46.036	33.161	35.491	30.271	18.988	23.776	20.673	23.611	20.086	52.44	32.768
619.5	31.486	18.136	21.694	22.225	18.539	40.508	32.141	22.834	20.406	45.916	33.112	35.498	30.207	18.932	23.791	20.655	23.584	19.988	52.308	32.981
620	31.534	18.132	21.702	22.182	18.623	40.515	31.999	22.825	20.355	45.922	33.026	35.42	30.194	18.865	23.773	20.597	23.561	19.904	52.253	32.972
620.5	31.52	18.121	21.696	22.05	18.635	40.462	31.875	22.856	20.32	45.781	32.916	35.416	30.231	18.894	23.782	20.567	23.536	19.844	52.322	32.929
621	31.382	18.158	21.634	21.819	18.582	40.389	31.789	22.893	20.326	45.674	32.866	35.406	30.238	18.94	23.715	20.554	23.504	19.789	52.334	32.774
621.5	31.372	18.115	21.61	21.726	18.523	40.407	31.782	22.901	20.324	45.584	32.866	35.487	30.193	18.932	23.613	20.49	23.408	19.751	52.161	32.757
622	31.292	18.061	21.609	21.81	18.506	40.379	31.774	22.879	20.273	45.503	32.892	35.491	30.091	18.821	23.51	20.408	23.334	19.665	51.999	32.766
622.5	31.247	18.018	21.6	22.012	18.458	40.376	31.749	22.808	20.193	45.427	32.933	35.529	30.01	18.76	23.49	20.347	23.34	19.654	51.999	32.592
623	31.155	18.018	21.603	22.146	18.443	40.328	31.689	22.714	20.115	45.372	32.94	35.496	29.973	18.773	23.466	20.372	23.424	19.684	52.072	32.484
623.5	31.15	18.032	21.606	22.122	18.39	40.362	31.618	22.624	20.069	45.421	32.956	35.526	29.986	18.828	23.421	20.41	23.462	19.731	52.064	32.554
624	31.177	18.038	21.656	22.057	18.384	40.42	31.6	22.598	20.067	45.552	32.963	35.537	30.023	18.815	23.373	20.399	23.376	19.72	52.045	32.763
624.5	31.219	18.014	21.713	21.928	18.355	40.542	31.668	22.621	20.111	45.597	32.951	35.557	30.019	18.775	23.371	20.384	23.261	19.677	52.032	32.993
625	31.241	18.03	21.736	21.846	18.351	40.623	31.77	22.631	20.118	45.492	32.895	35.575	29.897	18.765	23.39	20.34	23.163	19.656	51.99	33.05
625.5	31.241	18.072	21.725	21.81	18.352	40.614	31.814	22.597	20.099	45.429	32.74	35.58	29.823	18.8	23.41	20.353	23.184	19.656	51.947	32.957
626	31.109	18.098	21.619	21.798	18.292	40.539	31.768	22.575	19.986	45.202	32.688	35.625	29.897	18.836	23.426	20.373	23.264	19.636	51.842	32.789
626.5	31.003	18.101	21.552	21.834	18.203	40.439	31.701	22.571	19.943	45.018	32.703	35.705	30.06	18.809	23.414	20.387	23.322	19.614	51.817	32.839
627	31	18.112	21.54	21.838	18.161	40.389	31.694	22.527	19.92	44.919	32.725	35.734	30.127	18.728	23.382	20.334	23.327	19.606	51.754	33.092
627.5	31.041	18.196	21.563	21.879	18.238	40.429	31.697	22.484	19.969	45.027	32.686	35.712	30.08	18.683	23.391	20.307	23.333	19.628	51.782	33.26
628	31.07	18.211	21.555	21.89	18.436	40.486	31.597	22.497	19.961	45.271	32.65	35.556	30.047	18.647	23.388	20.237	23.324	19.677	51.781	33.198
628.5	31.051	18.132	21.542	21.9	18.561	40.463	31.451	22.546	19.962	45.378	32.636	35.409	30.054	18.58	23.368	20.224	23.309	19.725	51.758	33.052
629	31.031	17.995	21.558	21.932	18.543	40.36	31.364	22.587	19.947	45.334	32.628	35.358	30.047	18.511	23.391	20.215	23.314	19.76	51.676	32.914
629.5	30.984	17.902	21.615	21.944	18.482	40.338	31.367	22.55	19.993	45.227	32.555	35.468	29.986	18.487	23.415	20.259	23.341	19.774	51.657	32.847
630	31.037	17.885	21.641	21.946	18.444	40.43	31.411	22.516	19.965	45.152	32.477	35.62	29.889	18.522	23.434	20.312	23.41	19.769	51.587	32.78
630.5	31.068	17.923	21.66	21.9	18.432	40.478	31.419	22.491	19.984	45.076	32.386	35.712	29.792	18.495	23.349	20.253	23.38	19.723	51.459	32.587
631	31.207	17.981	21.637	21.884	18.384	40.542	31.439	22.493	19.963	45.055	32.356	35.687	29.757	18.537	23.3	20.227	23.362	19.666	51.294	32.512
631.5	31.291	18.021	21.558	21.874	18.343	40.59	31.447	22.497	19.954	45.033	32.346	35.638	29.793	18.579	23.271	20.197	23.292	19.609	51.165	32.421
632	31.276	18.06	21.505	21.889	18.333	40.709	31.523	22.483	19.876	45.055	32.377	35.531	29.899	18.607	23.223	20.183	23.271	19.65	51.123	32.605
632.5	31.18	18.035	21.432	21.905	18.333	40.726	31.594	22.475	19.784	44.987	32.338	35.555	29.949	18.58	23.144	20.16	23.21	19.64	51.076	32.675
633	31.098	18.018	21.42	21.859	18.317	40.663	31.624	22.454	19.762	44.941	32.264	35.569	29.923	18.509	23.113	20.103	23.2	19.623	51.085	32.623
633.5	31.177	17.984	21.443	21.867	18.264	40.715	31.595	22.44	19.772	44.768	32.206	35.592	29.818	18.482	23.125	20.1	23.162	19.543	51.125	32.592
634	31.256	18.038	21.591	21.921	18.318	40.763	31.552	22.41	19.776	44.615	32.197	35.542	29.706	18.43	23.114	20.073	23.123	19.43	51.26	32.469
634.5	31.255	18.078	21.698	22.045	18.333	40.762	31.556	22.33	19.698	44.41	32.18	35.452	29.687	18.424	23.082	20.047	23.093	19.411	51.249	32.406
635	31.14	18.03	21.651	22.018	18.347	40.673	31.56	22.225	19.64	44.308	32.151	35.351	29.62	18.444	23.068	20.054	23.092	19.43	51.217	32.166
635.5	31.116	17.918	21.53	21.911	18.28	40.592	31.511	22.093	19.566	44.247	32.011	35.219	29.475	18.405	23.08	20.073	23.056	19.517	51.138	31.966
636	31.009	17.841	21.445	21.79	18.287	40.584	31.464	22.078	19.526	44.239	31.886	35.183	29.286	18.363	23.056	20.084	22.97	19.483	50.993	31.888
636.5	30.846	17.834	21.446	21.721	18.324	40.516	31.418	22.026	19.437	44.131	31.702	35.175	29.133	18.35	23.029	20.025	22.876	19.417	50.823	32.107
637	30.671	17.841	21.42	21.617	18.317	40.387	31.401	21.91	19.368	43.905	31.557	35.158	29.047	18.348	22.99	19.973	22.774	19.358	50.663	32.418
637.5	30.592	17.845	21.359	21.582	18.277	40.243	31.337	21.74	19.333	43.573	31.486	35.132	29.006	18.31	22.912	19.884	22.697	19.357	50.516	32.482
638	30.499	17.864	21.324	21.596	18.229	40.159	31.255	21.617	19.323	43.274	31.37	35.107	28.97	18.25	22.814	19.829	22.622	19.311	50.448	32.337
638.5	30.391	17.895	21.23	21.616	18.254	40.096	31.127	21.564	19.27	43.119	31.23	35.076	28.911	18.173	22.639	19.716	22.501	19.233	50.31	32.164
639	30.303	17.899	21.145	21.558	18.222	40.142	31.021	21.499	19.204	42.985	31.025	34.989	28.695	18.084	22.531	19.674	22.386	19.129	50.172	31.902
639.5	30.327	17.837	21.057	21.519	18.126	40.205	30.928	21.418	19.14	42.792	30.818	34.937	28.476	17.965	22.452	19.609	22.264	19.096	50.063	31.762
640	30.287	17.754	21.019	21.552	18.021	40.263	30.946	21.362	19.074	42.584	30.666	34.859	28.395	17.889	22.419	19.608	22.216	19.09	50.036	31.685
640.5	30.199	17.705	20.847	21.571	17.936	40.204	30.946	21.36	18.931	42.343	30.459	34.726	28.34	17.856	22.352	19.517	22.139	19.076	50.118	31.614
641	30.097	17.751	20.651	21.546	17.896	40.101	30.928	21.37	18.787	42.15	30.254	34.483	28.206	17.82	22.205	19.387	21.999	19.063	50.039	31.45
641.5	30.053	17.754	20.45	21.42	17.842	39.977	30.742	21.269	18.684	41.855	30.043	34.266	28.027	17.741	21.994	19.254	21.824	19.092	49.737	31.321
642	29.923	17.647	20.31	21.319	17.746	39.883	30.533	21.063	18.668	41.547	29.821	34.031	27.877	17.605	21.802	19.169	21.683	19.114	49.545	31.202
642.5	29.815	17.457	20.225	21.208	17.641	39.742	30.316	20.791	18.653	41.254	29.643	33.956	27.795	17.47	21.619	19.123	21.646	19.018	49.464	31.099
643	29.769	17.393	20.21	21.168	17.67	39.601	30.177	20.603	18.544	41.064	29.508	33.929	27.587	17.436	21.463	19.024	21.575	18.923	49.436	30.893
643.5	29.733	17.489	20.274	21.208	17.834	39.432	30.013	20.504	18.395	40.977	29.389	33.986	27.393	17.464	21.392	18.905	21.469	18.874	49.257	30.965
644	29.681	17.654	20.316	21.303	17.999	39.28	29.796	20.45	18.253	40.714	29.26	33.932	27.249	17.494	21.397	18.834	21.313	18.859	48.955	31.109
644.5	29.578	17.727	20.38	21.397	18.057	39.17	29.63	20.41	18.173	40.395	29.039	33.683	27.08	17.439	21.415	18.758	21.227	18.852	48.744	31.261
645	29.389	17.684	20.416	21.384	17.952	39.037	29.529	20.329	18.123	39.998	28.812	33.349	26.886	17.381	21.373	18.659	21.214	18.765	48.508	31.08
645.5	29.234	17.568	20.387	21.27	17.852	38.892	29.463	20.243	17.993	39.704	28.649	33.062	26.662	17.328	21.22	18.512	21.185	18.759	48.447	30.918
646	29.068	17.45	20.175	21.126	17.74	38.829	29.364	20.137	17.86	39.502	28.596	32.986	26.54	17.325	21.122	18.416	21.131	18.683	48.354	30.87
646.5	28.985	17.356	19.98	20.941	17.664	38.788	29.246	19.99	17.699	39.261	28.611	33.003	26.443	17.346	21.076	18.44	21.063	18.682	48.359	30.914
647	28.745	17.367	19.811	20.832	17.641	38.675	29.115	19.847	17.62	39.131	28.56	33.018	26.376	17.381	21.11	18.478	20.983	18.708	48.327	30.801
647.5	28.475	17.418	19.745	20.689	17.572	38.504	28.988	19.72	17.52	39.011	28.353	32.922	26.268	17.347	21.074	18.461	20.887	18.752	48.29	30.492
648	28.322	17.437	19.676	20.683	17.507	38.4	28.852	19.626	17.42	38.911	28.095	32.746	26.158	17.308	20.98	18.384	20.809	18.797	48.202	30.219
648.5	28.397	17.456	19.629	20.715	17.372	38.402	28.707	19.57	17.372	38.665	27.847	32.572	26.006	17.22	20.818	18.317	20.756	18.813	48.115	30.254
649	28.481	17.414	19.538	20.766	17.309	38.38	28.566	19.496	17.323	38.314	27.664	32.374	25.857	17.14	20.712	18.264	20.659	18.803	48.083	30.483
649.5	28.561	17.479	19.486	20.804	17.336	38.29	28.434	19.424	17.28	38.021	27.479	32.26	25.766	17.112	20.631	18.274	20.531	18.791	48.096	30.737
650	28.611	17.498	19.492	20.828	17.447	38.24	28.354	19.375	17.177	37.814	27.352	32.222	25.721	17.091	20.59	18.21	20.445	18.791	48.001	30.748
650.5	28.65	17.545	19.484	20.836	17.486	38.284	28.275	19.411	17.147	37.741	27.245	32.233	25.702	17.086	20.55	18.165	20.435	18.772	47.963	30.297
651	28.476	17.554	19.462	20.803	17.424	38.359	28.198	19.5	17.097	37.665	27.173	32.214	25.607	17.019	20.409	18.062	20.38	18.669	47.874	29.969
651.5	28.209	17.589	19.397	20.762	17.337	38.354	28.136	19.58	17.051	37.726	27.137	32.085	25.537	16.976	20.324	18.036	20.357	18.631	47.812	29.745
652	28.094	17.644	19.404	20.781	17.31	38.246	28.053	19.567	16.978	37.763	27.103	32.022	25.509	16.986	20.289	18.037	20.365	18.599	47.802	29.757
652.5	28.19	17.669	19.429	20.802	17.299	38.118	27.926	19.5	16.957	37.772	27.108	31.999	25.549	16.99	20.307	18.034	20.412	18.685	47.811	29.764
653	28.306	17.6	19.508	20.781	17.34	38.049	27.763	19.398	17.009	37.709	27.121	32.001	25.572	16.947	20.338	17.977	20.437	18.697	47.673	29.729
653.5	28.219	17.445	19.586	20.761	17.365	38.028	27.618	19.355	17.028	37.64	27.066	31.938	25.541	16.904	20.307	17.955	20.437	18.75	47.471	29.848
654	28.131	17.27	19.627	20.751	17.338	37.974	27.48	19.338	17.022	37.54	26.953	31.876	25.415	16.9	20.241	17.91	20.409	18.787	47.344	30.095
654.5	28.111	17.175	19.584	20.695	17.216	37.899	27.343	19.258	16.965	37.505	26.777	31.85	25.282	16.965	20.13	17.903	20.306	18.829	47.379	30.247
655	28.058	17.173	19.503	20.639	17.159	37.824	27.212	19.17	16.904	37.392	26.672	31.869	25.162	17.002	20.058	17.865	20.205	18.819	47.367	30.276
655.5	27.982	17.211	19.383	20.621	17.186	37.859	27.181	19.095	16.861	37.219	26.527	31.705	25.008	17.024	20.059	17.908	20.153	18.78	47.161	30.222
656	27.9	17.273	19.328	20.626	17.28	37.883	27.177	19.1	16.838	36.943	26.463	31.429	24.841	16.991	20.033	17.93	20.118	18.685	47.097	30.311
656.5	27.843	17.3	19.274	20.545	17.312	37.819	27.106	19.057	16.735	36.71	26.405	31.157	24.695	16.974	19.997	17.931	20.079	18.69	47.009	30.335
657	27.674	17.345	19.232	20.403	17.228	37.641	26.904	19.003	16.587	36.5	26.451	30.992	24.671	16.977	19.939	17.899	20.077	18.757	47.043	30.317
657.5	27.425	17.361	19.161	20.312	17.109	37.463	26.695	18.903	16.46	36.29	26.297	30.948	24.674	17.025	19.889	17.857	20.056	18.848	46.943	30.177
658	27.265	17.373	19.127	20.274	16.972	37.311	26.528	18.81	16.452	36.044	26.098	30.85	24.6	17.029	19.836	17.766	19.972	18.83	46.868	30.223
658.5	27.139	17.313	19.127	20.325	16.988	37.133	26.351	18.726	16.434	35.794	25.919	30.715	24.484	16.936	19.785	17.685	19.839	18.742	46.733	29.942
659	27.165	17.204	19.023	20.342	16.968	37.015	26.159	18.69	16.343	35.592	25.872	30.62	24.365	16.809	19.761	17.696	19.742	18.682	46.495	29.973
659.5	27.272	17.138	18.933	20.318	16.962	36.955	25.944	18.67	16.222	35.396	25.82	30.514	24.336	16.715	19.678	17.761	19.693	18.696	46.247	30.081
660	27.42	17.206	18.882	20.233	16.95	36.949	25.737	18.633	16.173	35.231	25.652	30.494	24.284	16.69	19.531	17.74	19.588	18.707	46.101	30.134
660.5	27.324	17.242	18.909	20.131	16.924	36.854	25.522	18.538	16.084	35.005	25.485	30.299	24.145	16.661	19.296	17.612	19.476	18.662	46.003	29.946
661	27.141	17.232	18.889	20.12	16.892	36.683	25.321	18.43	15.981	34.722	25.377	30.087	23.973	16.657	19.167	17.498	19.435	18.685	45.917	29.652
661.5	26.925	17.087	18.826	20.119	16.863	36.47	25.155	18.322	15.872	34.375	25.288	29.875	23.906	16.687	19.106	17.47	19.422	18.761	45.715	29.542
662	26.767	17.015	18.801	20.166	16.873	36.276	24.961	18.268	15.798	33.969	25.093	29.77	23.764	16.706	19.083	17.458	19.442	18.9	45.552	29.363
662.5	26.608	17.067	18.787	20.152	16.91	36.096	24.757	18.215	15.73	33.622	24.826	29.651	23.568	16.705	18.95	17.369	19.324	18.927	45.386	29.322
663	26.544	17.202	18.761	20.087	16.841	35.95	24.499	18.178	15.647	33.419	24.632	29.56	23.308	16.697	18.875	17.237	19.116	18.91	45.305	29.351
663.5	26.559	17.266	18.696	20.006	16.745	35.818	24.216	18.123	15.541	33.314	24.505	29.43	23.16	16.685	18.834	17.125	18.947	18.876	45.153	29.444
664	26.611	17.24	18.612	19.967	16.688	35.64	23.92	18.071	15.469	33.145	24.359	29.308	23.029	16.664	18.779	17.074	18.858	18.876	44.976	29.359
664.5	26.643	17.219	18.484	19.925	16.624	35.452	23.722	18.031	15.373	32.836	24.209	29.083	22.921	16.591	18.666	17.04	18.885	18.975	44.785	29.455
665	26.675	17.194	18.473	19.918	16.594	35.253	23.603	17.921	15.271	32.409	24.024	28.84	22.753	16.573	18.588	17.062	18.9	19.014	44.679	29.516
665.5	26.652	17.114	18.473	19.935	16.502	35.104	23.522	17.818	15.152	32.021	23.805	28.645	22.598	16.618	18.584	17.107	18.919	19.035	44.679	29.623
666	26.612	17.035	18.471	19.94	16.48	34.944	23.416	17.713	15.073	31.836	23.596	28.556	22.556	16.726	18.607	17.19	19.013	19.033	44.73	29.629
666.5	26.467	17.075	18.326	19.868	16.458	34.776	23.293	17.698	15.053	31.672	23.493	28.522	22.61	16.828	18.546	17.235	19.026	19.049	44.772	29.528
667	26.349	17.176	18.194	19.838	16.481	34.605	23.124	17.685	15.065	31.433	23.491	28.46	22.584	16.844	18.45	17.218	19.015	19.052	44.739	29.423
667.5	26.154	17.221	18.125	19.912	16.466	34.396	22.9	17.614	15.068	31.134	23.413	28.35	22.473	16.857	18.273	17.148	18.957	19	44.6	29.399
668	26.062	17.171	18.094	19.966	16.476	34.242	22.699	17.531	15.054	30.961	23.241	28.233	22.287	16.868	18.162	17.092	18.959	19	44.429	29.387
668.5	25.958	17.106	18.057	19.904	16.43	34.139	22.571	17.467	15.008	30.805	23.083	28.043	22.139	16.91	18.119	17.113	18.968	19.084	44.233	29.289
669	25.953	17.067	18.016	19.776	16.396	34.077	22.499	17.51	14.893	30.617	23.033	27.939	22.003	16.875	18.115	17.116	18.894	19.211	44.023	29.07
669.5	25.899	17.124	18.039	19.717	16.388	33.917	22.458	17.551	14.747	30.397	22.96	27.884	21.932	16.839	18.089	17.081	18.819	19.285	43.829	29.148
670	25.868	17.193	18.074	19.751	16.375	33.779	22.413	17.579	14.596	30.213	22.846	27.868	21.889	16.801	18.041	17.042	18.788	19.276	43.646	29.449
670.5	25.793	17.199	18.049	19.8	16.405	33.682	22.388	17.571	14.547	30.002	22.703	27.778	21.843	16.832	18.058	17.035	18.848	19.219	43.538	29.678
671	25.809	17.157	17.99	19.854	16.432	33.606	22.354	17.594	14.605	29.893	22.638	27.628	21.818	16.899	18.111	17.037	18.881	19.224	43.488	29.824
671.5	25.785	17.121	17.979	19.873	16.452	33.517	22.313	17.631	14.72	29.807	22.649	27.59	21.841	16.968	18.165	17.042	18.92	19.244	43.399	29.627
672	25.739	17.142	18.016	19.851	16.404	33.432	22.246	17.607	14.83	29.701	22.694	27.641	21.861	17.007	18.212	17.033	18.914	19.311	43.396	29.474
672.5	25.584	17.154	18.04	19.811	16.293	33.42	22.091	17.526	14.817	29.563	22.748	27.75	21.977	17.046	18.209	17.062	18.94	19.345	43.342	29.499
673	25.512	17.17	18.002	19.8	16.241	33.364	21.962	17.452	14.73	29.499	22.718	27.863	22.081	17.109	18.184	17.107	18.916	19.381	43.415	29.6
673.5	25.536	17.141	18.026	19.829	16.251	33.298	21.897	17.439	14.651	29.503	22.595	27.891	22.122	17.162	18.151	17.159	18.928	19.397	43.511	29.737
674	25.654	17.12	18.158	19.896	16.325	33.284	21.987	17.525	14.697	29.363	22.443	27.868	22.044	17.202	18.153	17.197	18.944	19.398	43.528	29.679
674.5	25.771	17.104	18.271	19.956	16.413	33.34	22.031	17.615	14.811	29.262	22.373	27.741	21.973	17.242	18.14	17.153	18.977	19.481	43.337	29.701
675	25.808	17.071	18.291	19.997	16.476	33.413	22.068	17.669	14.903	29.102	22.389	27.683	21.94	17.305	18.103	17.18	18.993	19.563	43.027	29.698
675.5	25.793	17.051	18.251	19.958	16.479	33.428	22.059	17.641	14.905	29.018	22.485	27.735	21.907	17.355	18.103	17.194	19.069	19.658	42.899	29.623
676	25.632	17.028	18.245	19.897	16.484	33.386	22.083	17.61	14.805	29.02	22.48	27.785	21.867	17.45	18.219	17.283	19.202	19.674	43.034	29.343
676.5	25.504	17.112	18.304	19.881	16.457	33.354	22.079	17.649	14.728	29.148	22.428	27.805	21.802	17.495	18.329	17.313	19.313	19.7	43.252	29.226
677	25.544	17.194	18.364	19.979	16.562	33.373	22.105	17.762	14.695	29.256	22.391	27.788	21.78	17.553	18.379	17.336	19.33	19.737	43.416	29.276
677.5	25.679	17.25	18.375	20.003	16.618	33.397	22.198	17.871	14.814	29.156	22.468	27.89	21.811	17.621	18.308	17.372	19.355	19.767	43.343	29.609
678	25.802	17.204	18.304	20.022	16.628	33.435	22.317	17.948	14.889	29.014	22.547	27.983	21.874	17.762	18.246	17.449	19.457	19.77	43.232	29.684
678.5	25.847	17.193	18.191	19.946	16.52	33.46	22.422	17.986	14.946	28.978	22.569	27.993	21.947	17.875	18.193	17.498	19.551	19.791	43.187	29.674
679	25.938	17.227	18.198	19.962	16.51	33.571	22.418	18.02	14.926	29.076	22.597	28.053	22.008	17.928	18.224	17.511	19.644	19.772	43.24	29.719
679.5	25.998	17.296	18.337	19.976	16.609	33.765	22.469	18.001	14.988	29.216	22.676	28.185	22.114	17.945	18.304	17.535	19.732	19.818	43.26	29.932
680	25.974	17.239	18.462	19.923	16.681	33.98	22.555	17.938	15.084	29.253	22.725	28.375	22.229	18	18.398	17.575	19.862	19.861	43.259	30.025
680.5	25.982	17.228	18.617	19.901	16.752	34.146	22.676	17.955	15.154	29.268	22.765	28.478	22.357	18.097	18.551	17.608	19.968	20.039	43.497	29.934
681	26.023	17.292	18.702	19.937	16.799	34.225	22.769	18.022	15.196	29.369	22.933	28.629	22.504	18.229	18.682	17.653	20.012	20.108	43.721	29.826
681.5	26.037	17.405	18.843	19.984	16.829	34.407	22.88	18.179	15.217	29.637	23.145	28.868	22.608	18.294	18.81	17.697	20.02	20.12	43.873	29.779
682	26.041	17.477	18.882	20.008	16.767	34.72	23.053	18.351	15.307	29.994	23.368	29.155	22.703	18.282	18.933	17.786	20.145	20.014	44.033	29.884
682.5	26.098	17.497	19.018	20.076	16.761	35.035	23.278	18.55	15.377	30.334	23.51	29.427	22.878	18.283	19.014	17.849	20.301	19.976	44.241	30.076
683	26.221	17.522	19.141	20.223	16.848	35.323	23.557	18.744	15.498	30.609	23.752	29.684	23.13	18.327	19.071	17.969	20.449	20.032	44.493	30.174
683.5	26.394	17.567	19.343	20.357	17.001	35.625	23.878	18.918	15.663	30.812	24.052	29.973	23.46	18.398	19.059	18.056	20.449	20.133	44.733	30.152
684	26.487	17.584	19.461	20.299	17.101	36.037	24.173	19.139	15.85	31.047	24.356	30.302	23.742	18.435	19.072	18.168	20.509	20.286	45.008	30.003
684.5	26.592	17.606	19.599	20.331	17.115	36.436	24.463	19.347	15.988	31.421	24.667	30.73	24.033	18.495	19.165	18.257	20.642	20.345	45.373	30.114
685	26.694	17.565	19.69	20.374	17.105	36.866	24.805	19.54	16.07	31.936	24.948	31.182	24.282	18.563	19.276	18.333	20.794	20.328	45.592	30.277
685.5	26.876	17.574	19.801	20.548	17.219	37.301	25.251	19.731	16.19	32.457	25.272	31.6	24.546	18.635	19.506	18.405	20.973	20.205	45.972	30.429
686	27.152	17.491	19.922	20.508	17.338	37.756	25.681	19.926	16.37	33.003	25.608	32.029	24.845	18.729	19.727	18.502	21.247	20.18	46.326	30.531
686.5	27.441	17.432	20.176	20.437	17.433	38.256	26.108	20.148	16.536	33.491	26.062	32.549	25.232	18.813	20.035	18.618	21.506	20.223	46.64	30.676
687	27.703	17.377	20.458	20.378	17.508	38.81	26.564	20.354	16.733	33.995	26.545	33.044	25.648	18.923	20.334	18.747	21.731	20.224	46.914	30.871
687.5	27.93	17.464	20.747	20.514	17.713	39.401	27.109	20.538	16.932	34.486	27.106	33.512	26.12	18.983	20.659	18.874	21.894	20.219	47.266	31.081
688	28.245	17.54	20.921	20.742	17.882	39.939	27.681	20.737	17.287	35.139	27.576	33.963	26.577	19.121	20.932	19.108	22.155	20.233	47.8	31.259
688.5	28.728	17.598	21.132	20.99	17.989	40.485	28.284	21.006	17.673	35.796	28.108	34.498	27.092	19.306	21.197	19.373	22.47	20.311	48.386	31.464
689	29.18	17.665	21.386	21.233	18.077	40.991	28.945	21.395	18.151	36.447	28.617	35.035	27.677	19.486	21.485	19.625	22.793	20.4	48.895	31.432
689.5	29.452	17.816	21.815	21.423	18.298	41.519	29.631	21.831	18.542	37.036	29.306	35.506	28.226	19.611	21.794	19.877	23.101	20.532	49.495	31.537
690	29.677	18.022	22.231	21.587	18.526	41.951	30.233	22.263	18.885	37.747	30.031	36.014	28.788	19.681	22.121	20.125	23.389	20.67	50.044	31.96
690.5	29.985	18.154	22.579	21.745	18.694	42.413	30.724	22.702	19.154	38.514	30.679	36.521	29.305	19.791	22.521	20.42	23.72	20.674	50.623	32.562
691	30.408	18.237	22.784	21.976	18.863	42.858	31.303	23.123	19.479	39.356	31.391	37.125	29.905	19.91	22.966	20.641	24.015	20.678	51.127	33.016
691.5	30.732	18.282	22.962	22.193	19.001	43.328	32.003	23.551	19.878	40.198	32.19	37.704	30.524	20.114	23.413	20.948	24.367	20.768	51.611	33.322
692	31.033	18.417	23.189	22.447	19.174	43.77	32.797	24.02	20.369	41.007	33.029	38.262	31.176	20.441	23.858	21.345	24.791	20.973	52.196	33.702
692.5	31.458	18.584	23.585	22.682	19.4	44.254	33.492	24.592	20.837	41.737	33.741	38.729	31.874	20.844	24.274	21.827	25.333	21.135	52.732	33.942
693	31.966	18.786	24.05	22.898	19.688	44.744	34.187	25.213	21.323	42.441	34.318	39.196	32.549	21.2	24.704	22.251	25.825	21.319	53.22	33.936
693.5	32.442	18.92	24.494	23.082	19.848	45.192	34.881	25.791	21.758	43.125	34.956	39.722	33.143	21.529	25.095	22.623	26.22	21.473	53.551	34.036
694	32.92	19.047	24.773	23.319	19.99	45.658	35.592	26.372	22.215	43.802	35.565	40.203	33.669	21.881	25.476	22.974	26.597	21.728	53.946	34.165
694.5	33.322	19.156	24.982	23.639	20.116	46.141	36.256	26.957	22.71	44.425	36.291	40.738	34.203	22.289	25.884	23.404	27.015	21.941	54.508	34.452
695	33.781	19.311	25.266	23.963	20.318	46.585	36.891	27.497	23.226	45.134	37.039	41.23	34.814	22.693	26.344	23.821	27.47	22.199	55.141	34.767
695.5	34.182	19.493	25.582	24.234	20.343	46.954	37.545	27.983	23.726	45.736	37.814	41.757	35.468	23.083	26.877	24.328	27.953	22.415	55.59	35.362
696	34.66	19.652	25.912	24.455	20.481	47.284	38.305	28.483	24.15	46.24	38.513	42.142	36.073	23.451	27.369	24.761	28.372	22.803	55.92	36.031
696.5	35.119	19.864	26.175	24.648	20.671	47.522	38.976	29.079	24.605	46.681	39.235	42.432	36.554	23.837	27.828	25.162	28.824	23.229	56.244	36.681
697	35.664	20.164	26.468	24.908	21.021	47.705	39.557	29.674	25.074	47.23	39.984	42.693	37.008	24.287	28.261	25.568	29.311	23.639	56.665	37.071
697.5	36.106	20.515	26.812	25.215	21.363	47.916	40.087	30.237	25.526	47.848	40.659	42.902	37.419	24.776	28.667	26.069	29.788	23.974	57.083	37.295
698	36.617	20.761	27.115	25.393	21.613	48.293	40.588	30.802	25.999	48.395	41.248	43.2	37.99	25.245	29.112	26.55	30.126	24.389	57.51	37.534
698.5	37.078	20.889	27.391	25.607	21.73	48.703	41.111	31.425	26.446	48.782	41.78	43.506	38.565	25.633	29.535	26.895	30.406	24.83	57.919	38.053
699	37.544	21.033	27.619	25.866	21.793	49.077	41.59	31.992	26.86	49.037	42.453	43.968	39.196	26.041	29.985	27.217	30.732	25.267	58.149	38.769
699.5	37.907	21.234	27.848	26.307	21.98	49.29	42.075	32.437	27.243	49.319	43.045	44.417	39.721	26.555	30.39	27.608	31.218	25.66	58.287	39.432
700	38.263	21.455	28.156	26.641	22.191	49.446	42.523	32.851	27.602	49.807	43.594	44.791	40.238	27.116	30.875	28.023	31.781	26.108	58.482	39.793
700.5	38.62	21.579	28.432	26.97	22.416	49.602	43.017	33.354	28.011	50.361	44.071	45.059	40.669	27.584	31.343	28.479	32.371	26.533	58.766	39.958
701	39.022	21.667	28.653	27.168	22.566	49.715	43.508	33.937	28.455	50.78	44.65	45.323	41.114	27.93	31.787	29.013	32.86	26.965	59.138	40.018
701.5	39.446	21.821	28.778	27.361	22.661	49.84	43.921	34.422	28.975	50.974	45.144	45.638	41.446	28.246	32.102	29.403	33.152	27.374	59.271	40.306
702	39.901	22.04	28.964	27.598	22.776	50.036	44.321	34.859	29.349	51.209	45.641	45.903	41.938	28.645	32.483	29.752	33.412	27.78	59.33	40.646
702.5	40.176	22.233	29.204	27.916	22.92	50.302	44.714	35.277	29.678	51.404	46.118	46.066	42.403	29.137	32.849	30.07	33.702	28.23	59.404	41.314
703	40.404	22.457	29.367	28.193	23.13	50.482	45.011	35.726	29.943	51.635	46.743	46.263	42.882	29.654	33.18	30.467	34.04	28.769	59.635	41.989
703.5	40.657	22.729	29.659	28.436	23.356	50.656	45.326	36.305	30.236	51.681	47.297	46.511	43.276	30.116	33.392	30.826	34.28	29.326	59.922	42.716
704	41.061	23.084	29.996	28.699	23.616	50.791	45.661	36.863	30.514	51.747	47.715	46.765	43.653	30.525	33.696	31.156	34.567	29.928	60.094	43.252
704.5	41.419	23.33	30.321	28.941	23.742	50.907	45.977	37.275	30.868	51.859	48.058	46.879	43.988	30.953	34.161	31.595	34.932	30.538	60.339	43.73
705	41.626	23.479	30.479	29.11	23.75	50.975	46.157	37.493	31.27	52.167	48.357	47.025	44.188	31.336	34.623	31.951	35.309	31.099	60.605	44.251
705.5	41.753	23.605	30.727	29.343	23.755	51.088	46.376	37.818	31.65	52.491	48.761	47.269	44.453	31.772	35.052	32.41	35.664	31.59	60.916	44.374
706	41.883	23.766	30.894	29.645	23.827	51.241	46.685	38.236	31.972	52.749	49.168	47.58	44.69	32.197	35.389	32.763	35.979	32.019	61.166	44.348
706.5	42.171	23.984	30.965	30.01	23.919	51.378	47.049	38.678	32.322	52.841	49.58	47.758	44.93	32.581	35.659	33.085	36.206	32.497	61.385	44.319
707	42.574	24.171	30.983	30.333	24.02	51.553	47.299	39.012	32.56	52.953	49.857	47.913	45.145	32.941	35.803	33.26	36.317	32.982	61.525	44.808
707.5	42.977	24.413	31.163	30.631	24.169	51.805	47.585	39.366	32.852	53.069	50.174	48.078	45.497	33.387	36.021	33.544	36.504	33.55	61.753	45.39
708	43.18	24.632	31.387	30.85	24.298	52.02	47.86	39.692	33.086	53.254	50.461	48.214	45.886	33.832	36.3	33.93	36.93	34.121	61.964	45.746
708.5	43.276	24.804	31.591	31.084	24.425	52.113	48.15	39.985	33.389	53.35	50.771	48.299	46.137	34.19	36.627	34.282	37.423	34.656	62.013	45.888
709	43.529	25.016	31.808	31.334	24.541	52.133	48.415	40.298	33.626	53.365	50.931	48.351	46.385	34.561	36.915	34.616	37.764	35.145	61.905	46.112
709.5	43.872	25.279	32.055	31.571	24.682	52.214	48.753	40.629	33.862	53.264	51.257	48.406	46.615	35.027	37.201	34.919	37.981	35.666	61.967	46.386
710	44.179	25.452	32.113	31.695	24.715	52.272	49.072	40.976	34.08	53.288	51.686	48.511	47.033	35.455	37.511	35.269	38.167	36.279	62.143	46.617
710.5	44.475	25.574	32.137	31.773	24.772	52.341	49.304	41.295	34.309	53.345	52.124	48.701	47.379	35.807	37.836	35.549	38.324	36.841	62.405	46.748
711	44.639	25.68	32.128	31.941	24.845	52.438	49.432	41.63	34.513	53.431	52.365	48.916	47.649	36.235	38.129	35.818	38.555	37.353	62.611	47.094
711.5	44.761	25.853	32.187	32.29	25.06	52.696	49.642	41.962	34.738	53.451	52.493	48.968	47.778	36.681	38.398	36.072	38.829	37.799	62.917	47.641
712	44.799	25.997	32.225	32.672	25.234	52.917	49.848	42.247	34.955	53.426	52.783	49.016	47.939	36.974	38.633	36.371	39.227	38.221	63.11	48.052
712.5	44.969	26.197	32.315	32.977	25.321	53.031	50.019	42.407	35.191	53.47	53.189	49.111	48.167	37.244	38.894	36.737	39.583	38.683	63.197	48.4
713	45.267	26.435	32.597	33.021	25.387	53.036	50.089	42.48	35.289	53.499	53.578	49.307	48.488	37.638	39.069	36.975	39.791	39.251	63.246	48.619
713.5	45.502	26.642	32.75	33.058	25.43	52.984	50.123	42.529	35.438	53.57	53.929	49.505	48.749	38.089	39.253	37.142	39.855	39.885	63.216	48.874
714	45.707	26.814	32.853	33.155	25.542	52.959	50.185	42.693	35.614	53.578	54.144	49.677	48.934	38.456	39.411	37.367	39.955	40.494	63.254	48.968
714.5	45.844	27.033	32.9	33.443	25.677	52.933	50.368	42.951	35.837	53.526	54.317	49.659	49.007	38.736	39.562	37.585	40.042	41.09	63.211	49.262
715	46.168	27.214	33.062	33.679	25.864	53.084	50.607	43.382	36.016	53.396	54.558	49.615	49.219	39.036	39.735	37.877	40.125	41.626	63.283	49.581
715.5	46.318	27.424	33.215	33.834	25.947	53.283	50.817	43.744	36.159	53.251	54.794	49.57	49.477	39.282	39.894	38.055	40.19	42.055	63.306	49.957
716	46.323	27.562	33.259	33.994	25.941	53.444	50.968	44.037	36.299	53.198	54.84	49.674	49.644	39.584	40.057	38.323	40.415	42.541	63.32	49.987
716.5	46.285	27.649	33.359	34.152	25.913	53.5	51.157	44.253	36.393	53.181	54.704	49.728	49.677	39.973	40.283	38.606	40.715	43.153	63.318	50.193
717	46.36	27.726	33.479	34.342	25.941	53.594	51.357	44.522	36.581	53.279	54.805	49.829	49.848	40.355	40.604	38.919	41.046	43.658	63.574	50.68
717.5	46.57	27.891	33.638	34.465	26.021	53.676	51.478	44.782	36.853	53.288	55.075	49.875	50.141	40.702	40.862	39.217	41.27	44.061	63.867	51.392
718	46.787	28.192	33.826	34.689	26.12	53.717	51.596	44.99	37.112	53.256	55.379	50.039	50.443	40.992	41.026	39.383	41.35	44.523	64.075	51.715
718.5	46.862	28.451	33.965	34.946	26.168	53.671	51.695	45.076	37.227	53.042	55.622	50.203	50.68	41.352	41.199	39.572	41.377	45.191	63.983	51.565
719	46.761	28.566	34.111	35.21	26.287	53.62	51.863	45.186	37.285	52.834	55.85	50.306	50.838	41.697	41.382	39.772	41.51	45.701	63.885	51.44
719.5	46.912	28.671	34.146	35.451	26.458	53.589	51.901	45.345	37.478	52.761	56.062	50.294	50.948	41.967	41.52	39.981	41.652	46.214	63.692	51.53
720	47.189	28.818	34.117	35.673	26.6	53.582	51.932	45.627	37.695	52.809	56.119	50.374	50.992	42.15	41.702	40.032	41.844	46.72	63.655	51.971
720.5	47.415	28.924	33.998	35.755	26.544	53.645	51.989	45.91	37.805	52.896	56.334	50.381	51.112	42.452	41.863	40.12	42.138	47.295	63.634	52.565
721	47.341	29.002	33.906	35.809	26.547	53.783	52.116	46.147	37.866	52.803	56.531	50.443	51.193	42.79	42.03	40.31	42.48	47.733	63.597	52.997
721.5	47.435	29.227	34.091	35.983	26.662	53.769	52.111	46.202	37.978	52.717	56.816	50.407	51.284	43.258	42.237	40.627	42.688	48.126	63.608	52.927
722	47.575	29.56	34.322	36.222	26.829	53.79	52.126	46.268	38.142	52.68	56.85	50.389	51.43	43.655	42.548	40.855	42.806	48.537	63.69	52.97
722.5	47.706	29.767	34.466	36.324	26.854	53.81	52.227	46.35	38.32	52.639	56.99	50.349	51.645	43.964	42.743	41.032	42.961	49.016	63.918	53.136
723	47.744	29.878	34.548	36.4	26.865	53.891	52.487	46.55	38.495	52.54	57.274	50.493	51.876	44.112	42.853	41.28	43.163	49.593	64.016	53.309
723.5	47.841	30.044	34.518	36.54	26.882	53.926	52.597	46.678	38.604	52.305	57.526	50.737	52.054	44.23	42.94	41.59	43.289	50.023	64.093	53.385
724	47.914	30.266	34.515	36.632	26.926	54.001	52.654	46.793	38.624	52.151	57.641	50.828	52.179	44.395	43.051	41.78	43.342	50.404	64.154	53.56
724.5	47.945	30.433	34.519	36.743	27.025	54.067	52.657	46.871	38.665	51.976	57.599	50.719	52.204	44.681	43.173	41.899	43.424	50.818	64.311	53.838
725	48.064	30.481	34.601	36.866	27.104	54.047	52.707	47.042	38.756	51.871	57.544	50.533	52.111	44.973	43.271	41.977	43.573	51.332	64.488	53.826
725.5	48.351	30.549	34.655	37.095	27.15	54.058	52.787	47.251	38.874	51.735	57.729	50.583	52.074	45.261	43.343	42.134	43.755	51.703	64.53	53.775
726	48.551	30.614	34.695	37.13	27.04	54.088	52.928	47.467	38.942	51.617	57.914	50.804	52.181	45.382	43.335	42.189	43.782	51.993	64.464	53.666
726.5	48.64	30.732	34.836	37.271	27.002	54.182	53.069	47.592	39.062	51.567	58.233	51.15	52.51	45.515	43.491	42.342	43.752	52.219	64.451	53.872
727	48.444	30.826	34.978	37.438	27.013	54.252	53.198	47.662	39.211	51.502	58.262	51.251	52.782	45.654	43.721	42.488	43.719	52.55	64.494	54.084
727.5	48.214	30.922	35.095	37.695	27.027	54.343	53.317	47.739	39.351	51.405	58.407	51.363	53.084	45.878	43.939	42.698	43.851	52.904	64.721	54.263
728	48.04	31.038	35.141	37.852	27.071	54.388	53.534	47.917	39.438	51.284	58.427	51.271	53.098	46.032	43.934	42.857	43.946	53.283	64.954	54.297
728.5	48.154	31.069	35.114	37.903	27.144	54.465	53.638	48.086	39.574	51.311	58.605	51.262	53.13	46.226	43.913	43.055	43.982	53.669	65.055	54.424
729	48.422	31.112	35.084	37.907	27.365	54.555	53.588	48.205	39.755	51.276	58.637	51.248	53.041	46.427	43.937	43.117	44.055	54.026	65.049	54.256
729.5	48.554	31.154	35.185	37.968	27.576	54.586	53.464	48.33	39.924	51.232	58.683	51.255	53.065	46.593	44.021	43.086	44.157	54.338	65.076	54.236
730	48.619	31.279	35.377	38.053	27.629	54.53	53.453	48.403	40	51.079	58.776	51.343	53.171	46.74	44.031	43.039	44.254	54.492	65.292	54.342
730.5	48.595	31.451	35.499	38.177	27.566	54.574	53.502	48.445	40.016	50.951	58.918	51.378	53.255	46.781	44.063	43.118	44.291	54.764	65.456	54.95
731	48.563	31.516	35.522	38.322	27.49	54.73	53.586	48.51	40.028	50.768	58.989	51.516	53.375	46.777	44.118	43.282	44.375	55.104	65.566	55.188
731.5	48.548	31.478	35.503	38.443	27.548	54.816	53.665	48.601	40.007	50.616	58.963	51.592	53.428	46.766	44.233	43.503	44.475	55.417	65.622	55.417
732	48.493	31.503	35.41	38.501	27.655	54.726	53.77	48.698	39.944	50.535	58.878	51.658	53.536	46.946	44.393	43.744	44.565	55.712	65.713	55.487
732.5	48.578	31.726	35.352	38.471	27.782	54.61	53.779	48.74	39.973	50.442	58.829	51.661	53.567	47.213	44.656	43.965	44.732	55.91	65.98	55.766
733	48.584	31.855	35.454	38.508	27.781	54.678	53.732	48.773	40.136	50.301	59.065	51.67	53.78	47.396	44.81	44.106	44.892	56.222	66.256	55.949
733.5	48.724	31.906	35.712	38.647	27.711	54.747	53.688	48.785	40.289	50.166	59.33	51.66	53.955	47.657	44.892	44.176	44.988	56.446	66.282	56.011
734	48.826	31.997	35.835	38.92	27.681	54.76	53.696	48.812	40.304	50.026	59.402	51.573	53.911	47.868	44.924	44.142	44.94	56.645	66.042	55.849
734.5	48.895	32.171	35.898	39.207	27.764	54.657	53.847	48.884	40.269	49.813	59.333	51.492	53.771	48.052	45.005	44.101	44.832	56.719	65.776	55.666
735	48.807	32.352	35.882	39.275	27.851	54.748	53.969	49.031	40.262	49.601	59.22	51.51	53.628	48.109	44.983	44.106	44.752	56.877	65.583	55.903
735.5	48.63	32.279	35.945	39.226	27.865	54.939	54.014	49.24	40.27	49.537	59.307	51.612	53.625	48.186	45.041	44.267	44.845	57.166	65.496	56.29
736	48.498	32.184	35.955	39.213	27.86	54.993	53.983	49.394	40.239	49.612	59.29	51.582	53.599	48.266	45.145	44.47	45.114	57.504	65.516	56.561
736.5	48.456	32.184	35.877	39.238	27.807	54.82	53.937	49.431	40.182	49.567	59.325	51.534	53.674	48.348	45.269	44.537	45.311	57.822	65.574	56.547
737	48.615	32.41	35.758	39.372	27.839	54.56	53.941	49.479	40.142	49.311	59.443	51.507	53.675	48.441	45.347	44.513	45.435	57.955	65.722	56.355
737.5	48.699	32.62	35.758	39.499	27.874	54.625	53.99	49.627	40.155	49.027	59.745	51.666	53.777	48.534	45.417	44.493	45.404	58.03	65.896	56.15
738	48.689	32.663	35.828	39.476	27.861	54.842	53.994	49.699	40.27	48.885	59.901	51.906	54.006	48.603	45.516	44.619	45.393	58.018	65.988	56.039
738.5	48.547	32.513	35.841	39.307	27.754	55.056	53.972	49.7	40.417	48.899	59.742	52.101	54.229	48.668	45.529	44.746	45.297	58.084	65.927	56.384
739	48.588	32.446	35.823	39.311	27.689	55.09	53.982	49.669	40.561	48.825	59.636	52.166	54.334	48.683	45.488	44.766	45.224	58.287	65.889	56.75
739.5	48.58	32.593	35.882	39.551	27.651	55.025	54.084	49.77	40.636	48.678	59.76	52.048	54.306	48.808	45.39	44.794	45.219	58.521	66.02	56.822
740	48.52	32.927	36.064	39.728	27.75	54.903	54.143	49.935	40.628	48.522	60.008	51.868	54.331	48.922	45.419	44.834	45.293	58.634	66.042	56.549
740.5	48.434	33.027	36.239	39.772	27.941	54.841	54.124	50.086	40.585	48.374	60.102	51.842	54.314	48.98	45.499	44.926	45.402	58.758	66.071	56.419
741	48.366	32.936	36.328	39.808	28.118	54.802	54.074	50.106	40.633	48.223	60.154	52.073	54.401	49.095	45.662	44.985	45.561	58.9	66.106	56.431
741.5	48.263	32.824	36.284	39.875	28.168	54.8	54.071	50.104	40.714	48.058	60.229	52.319	54.52	49.19	45.736	45.001	45.56	58.998	66.11	56.497
742	48.09	32.97	36.27	39.914	28.16	54.836	54.23	50.237	40.815	47.903	60.368	52.41	54.724	49.169	45.72	44.979	45.585	58.987	65.992	56.576
742.5	48.048	33.126	36.268	39.916	28.142	54.878	54.424	50.35	40.871	47.737	60.459	52.341	54.823	49.136	45.721	45.058	45.619	58.969	66.011	56.617
743	48.167	33.244	36.273	39.98	28.191	54.905	54.547	50.372	41.012	47.532	60.518	52.246	54.768	49.23	45.77	45.167	45.744	59.139	66.093	56.457
743.5	48.291	33.315	36.225	40.035	28.286	54.947	54.558	50.368	41.024	47.418	60.549	52.149	54.644	49.423	45.843	45.265	45.817	59.239	66.18	56.404
744	48.325	33.348	36.151	39.989	28.323	55	54.406	50.396	40.97	47.308	60.582	52.177	54.478	49.493	45.803	45.189	45.799	59.223	66.122	56.687
744.5	48.307	33.298	36.207	39.844	28.285	55.028	54.235	50.438	40.87	47.199	60.646	52.334	54.511	49.52	45.887	45.164	45.811	59.059	66.119	57.456
745	48.266	33.284	36.295	39.741	28.29	55.026	54.292	50.497	40.833	47.126	60.578	52.322	54.581	49.439	45.905	45.087	45.755	59.083	66.059	58.049
745.5	48.209	33.304	36.363	39.727	28.248	55.12	54.412	50.566	40.91	47.168	60.557	52.354	54.812	49.425	45.904	45.153	45.716	59.266	66.074	58.198
746	48.25	33.268	36.245	39.658	28.151	55.202	54.403	50.559	41.007	47.163	60.593	52.514	54.923	49.462	45.876	45.255	45.685	59.44	66.037	57.796
746.5	48.312	33.198	36.213	39.574	28.059	55.206	54.271	50.524	41.073	47.002	60.485	52.575	54.886	49.551	45.897	45.408	45.646	59.469	66.101	57.234
747	48.159	33.262	36.347	39.659	28.056	55.093	54.176	50.486	40.986	46.81	60.384	52.445	54.855	49.623	45.87	45.532	45.61	59.496	66.185	56.75
747.5	47.876	33.368	36.447	39.904	28.175	54.984	54.196	50.522	40.889	46.632	60.319	52.189	54.796	49.675	45.818	45.567	45.56	59.437	66.297	56.564
748	47.786	33.497	36.454	40.038	28.385	55.018	54.216	50.546	40.896	46.574	60.467	52.328	54.862	49.691	45.812	45.562	45.657	59.432	66.33	56.87
748.5	47.796	33.474	36.422	39.945	28.502	55.071	54.299	50.603	40.902	46.486	60.569	52.606	54.891	49.699	45.941	45.606	45.804	59.475	66.454	57.249
749	47.792	33.377	36.447	39.832	28.443	55.024	54.326	50.629	40.836	46.465	60.592	52.798	54.914	49.671	46.043	45.738	45.899	59.633	66.498	57.302
749.5	47.752	33.177	36.377	39.719	28.289	54.92	54.347	50.628	40.81	46.333	60.632	52.823	55	49.634	46.13	45.838	45.91	59.757	66.347	57.138
750	47.629	33.144	36.365	39.807	28.249	54.827	54.214	50.592	40.89	46.107	60.533	52.826	55.053	49.622	46.189	45.85	45.828	59.743	66.131	57.264
750.5	47.51	33.215	36.343	39.838	28.241	54.944	54.246	50.636	40.956	45.968	60.671	52.894	55.047	49.747	46.316	45.823	45.868	59.542	66.105	57.509
751	47.485	33.33	36.343	39.975	28.221	55.093	54.297	50.779	40.941	45.885	60.654	52.889	54.893	49.833	46.341	45.842	45.881	59.506	66.139	57.749
751.5	47.753	33.423	36.452	40.189	28.195	55.253	54.386	50.963	40.98	45.835	60.621	52.909	54.781	49.846	46.141	45.816	45.932	59.596	66.263	57.856
752	47.934	33.523	36.579	40.355	28.176	55.37	54.435	51.084	40.992	45.751	60.498	52.918	54.827	49.935	46.042	45.809	45.948	59.633	66.425	57.957
752.5	47.86	33.554	36.647	40.352	28.192	55.353	54.473	51.02	40.953	45.683	60.531	52.951	54.964	50.108	46.158	45.851	46.004	59.551	66.529	57.854
753	47.492	33.436	36.589	40.214	28.131	55.342	54.545	51.009	40.908	45.458	60.566	52.911	55.076	50.229	46.426	45.927	46.005	59.439	66.522	57.777
753.5	47.303	33.379	36.579	40.16	28.159	55.335	54.612	51.113	40.959	45.326	60.609	52.945	55.093	50.303	46.436	45.889	46.066	59.454	66.508	57.714
754	47.445	33.334	36.532	40.244	28.236	55.365	54.62	51.234	41.002	45.336	60.778	52.881	55.148	50.246	46.345	45.75	46.167	59.496	66.65	57.503
754.5	47.616	33.283	36.539	40.239	28.254	55.293	54.52	51.22	40.966	45.373	60.968	52.822	55.123	50.057	46.362	45.692	46.142	59.562	66.795	57.214
755	47.646	33.255	36.654	40.15	28.153	55.171	54.392	51.176	40.934	45.321	61.016	52.637	55.043	49.876	46.462	45.745	45.979	59.568	66.826	57.312
755.5	47.633	33.311	36.778	40.132	28.083	55.062	54.412	51.132	41.005	45.25	60.847	52.648	54.977	49.86	46.403	45.782	45.801	59.645	66.779	57.57
756	47.554	33.466	36.811	40.289	28.115	55.095	54.536	51.026	41.047	45.156	60.65	52.714	55.086	49.838	46.31	45.717	45.736	59.702	66.71	57.559
756.5	47.511	33.548	36.734	40.418	28.193	55.136	54.616	50.914	41.04	45.005	60.572	52.875	55.127	49.833	46.322	45.705	45.822	59.672	66.64	57.516
757	47.507	33.553	36.695	40.425	28.321	55.246	54.609	50.933	40.985	44.841	60.627	53.021	55.162	49.79	46.342	45.69	45.775	59.66	66.55	57.572
757.5	47.49	33.453	36.613	40.409	28.45	55.407	54.571	51.104	41.053	44.805	60.603	53.002	55.106	49.694	46.293	45.575	45.639	59.727	66.552	57.518
758	47.355	33.391	36.609	40.476	28.487	55.584	54.53	51.305	41.176	44.688	60.535	52.889	55.053	49.62	46.216	45.572	45.542	59.665	66.714	57.221
758.5	47.297	33.464	36.63	40.456	28.433	55.61	54.51	51.489	41.252	44.563	60.424	52.773	54.92	49.604	46.204	45.723	45.777	59.384	66.959	57.098
759	47.322	33.492	36.749	40.442	28.356	55.536	54.637	51.465	41.225	44.515	60.388	52.923	54.884	49.676	46.276	45.93	45.991	59.162	67.115	57.016
759.5	47.302	33.46	36.807	40.429	28.351	55.433	54.756	51.474	41.135	44.611	60.388	52.937	54.935	49.681	46.356	45.869	46.042	59.179	67.159	56.941
760	47.161	33.463	36.823	40.455	28.288	55.459	54.761	51.525	41.2	44.549	60.426	52.948	55.007	49.899	46.477	45.828	46.032	59.356	67.099	57.036
760.5	47.062	33.495	36.824	40.377	28.19	55.556	54.813	51.612	41.331	44.431	60.577	52.927	55.088	50.089	46.49	45.834	46.006	59.457	66.987	57.307
761	47.091	33.578	36.961	40.342	28.198	55.635	54.898	51.58	41.467	44.296	60.749	52.957	55.251	50.158	46.404	45.98	46.074	59.465	66.886	57.249
761.5	47.065	33.634	37.092	40.485	28.354	55.507	54.868	51.424	41.46	44.258	60.846	52.995	55.405	50.044	46.262	45.953	46.051	59.443	66.825	57.235
762	46.887	33.646	36.994	40.549	28.429	55.458	54.592	51.389	41.353	44.158	60.842	52.945	55.318	50.142	46.222	45.873	46.066	59.341	66.832	57.413
762.5	46.678	33.599	36.794	40.407	28.333	55.48	54.528	51.418	41.261	44.101	60.929	52.984	55.151	50.332	46.21	45.741	45.912	59.272	66.856	57.685
763	46.661	33.555	36.645	40.222	28.355	55.562	54.643	51.55	41.321	44.013	60.893	52.888	54.949	50.306	46.24	45.727	45.774	59.217	66.957	57.941
763.5	46.786	33.524	36.644	40.196	28.437	55.577	54.687	51.603	41.444	43.944	60.763	52.937	54.87	50.169	46.363	45.79	45.782	59.18	66.952	57.757
764	46.852	33.505	36.71	40.184	28.442	55.594	54.607	51.642	41.46	43.978	60.633	53.033	54.936	50.102	46.503	45.898	46.028	59.105	66.734	57.608
764.5	46.795	33.586	36.848	40.224	28.339	55.589	54.525	51.649	41.335	43.99	60.721	53.306	55.167	50.199	46.575	45.963	46.209	59.038	66.665	57.686
765	46.725	33.652	36.94	40.409	28.366	55.757	54.549	51.798	41.229	43.94	60.653	53.374	55.235	50.273	46.45	45.985	46.196	59.123	66.64	57.819
765.5	46.783	33.655	36.925	40.503	28.417	55.764	54.573	51.946	41.173	43.727	60.653	53.444	55.287	50.244	46.218	45.988	46.064	59.257	66.674	57.471
766	46.884	33.624	36.884	40.655	28.486	55.69	54.662	52.022	41.128	43.578	60.739	53.379	55.283	50.261	46.06	45.961	45.943	59.169	66.681	57.229
766.5	46.768	33.611	36.77	40.743	28.441	55.575	54.666	51.985	41.13	43.424	60.866	53.286	55.3	50.166	46.093	45.947	45.881	59.062	66.682	57.216
767	46.557	33.535	36.677	40.819	28.432	55.574	54.637	51.908	41.163	43.389	60.819	53.221	55.266	50.049	46.255	45.94	45.848	58.908	66.754	57.245
767.5	46.476	33.434	36.706	40.653	28.435	55.619	54.563	51.806	41.237	43.365	60.676	53.228	55.251	49.9	46.303	45.931	45.839	58.834	66.802	57.172
768	46.567	33.366	36.874	40.485	28.666	55.674	54.646	51.77	41.254	43.269	60.662	53.337	55.204	49.957	46.221	45.868	45.85	58.801	66.828	57.463
768.5	46.604	33.296	37.053	40.316	28.768	55.641	54.76	51.9	41.352	43.242	60.724	53.291	55.113	50.061	46.02	45.667	45.815	58.807	66.683	57.975
769	46.553	33.346	37.208	40.363	28.76	55.514	54.796	52.039	41.374	43.355	60.75	53.162	55.115	50.104	46.048	45.562	45.8	58.79	66.664	57.931
769.5	46.473	33.398	37.231	40.448	28.551	55.448	54.761	52.111	41.365	43.428	60.647	53.053	55.205	49.927	46.157	45.58	45.756	58.675	66.777	57.86
770	46.478	33.44	37.198	40.547	28.407	55.511	54.72	52.067	41.312	43.313	60.738	53.039	55.311	49.828	46.338	45.698	45.819	58.602	66.914	57.923
770.5	46.515	33.437	37.082	40.531	28.485	55.636	54.719	51.946	41.263	43.095	61.07	53.238	55.369	49.954	46.466	45.741	45.829	58.652	66.954	57.889
771	46.618	33.369	37.035	40.423	28.602	55.687	54.764	51.804	41.214	42.92	61.258	53.473	55.329	50.093	46.506	45.717	45.855	58.74	66.983	57.618
771.5	46.455	33.399	37.074	40.427	28.615	55.654	54.813	51.732	41.311	42.822	61.056	53.614	55.249	50.136	46.458	45.686	45.893	58.768	67.064	57.497
772	46.348	33.564	37.247	40.516	28.534	55.628	54.818	51.974	41.334	42.85	60.744	53.547	55.357	49.998	46.376	45.739	45.956	58.814	67.091	57.668
772.5	46.369	33.756	37.268	40.522	28.487	55.52	54.555	52.133	41.243	42.94	60.666	53.598	55.488	49.987	46.418	45.727	45.97	58.927	67.014	57.71
773	46.489	33.737	37.217	40.326	28.453	55.497	54.428	52.137	41.208	42.906	60.885	53.644	55.463	50.048	46.497	45.705	46.016	58.925	66.775	57.515
773.5	46.404	33.6	37.171	40.21	28.486	55.593	54.505	51.974	41.255	42.856	60.976	53.643	55.378	50.1	46.479	45.725	45.996	58.81	66.582	57.502
774	46.151	33.441	37.169	40.255	28.528	55.602	54.658	51.922	41.287	42.877	60.961	53.494	55.347	50.081	46.412	45.922	46.037	58.81	66.529	57.748
774.5	45.991	33.365	37.158	40.409	28.581	55.553	54.699	52.091	41.279	42.849	60.915	53.49	55.395	50.111	46.428	46	46.183	58.897	66.641	57.883
775	46.021	33.321	37.177	40.524	28.508	55.531	54.624	52.251	41.25	42.751	60.903	53.505	55.258	50.06	46.409	45.881	46.268	58.955	66.755	57.668
775.5	46.106	33.335	37.101	40.469	28.448	55.738	54.758	52.445	41.228	42.626	60.962	53.577	55.31	50.041	46.267	45.713	46.232	58.907	66.81	57.31
776	46.183	33.5	37.13	40.523	28.586	55.697	54.891	52.479	41.234	42.658	61.08	53.576	55.422	50.059	46.146	45.733	46.073	58.869	66.869	56.875
776.5	46.105	33.677	37.263	40.562	28.755	55.625	54.984	52.52	41.163	42.728	61.256	53.606	55.474	50.222	46.257	45.898	46.002	58.775	67.037	56.736
777	45.981	33.734	37.461	40.594	28.808	55.679	54.823	52.489	41.158	42.792	61.282	53.724	55.455	50.311	46.352	46.059	45.927	58.62	67.098	57.148
777.5	45.97	33.79	37.579	40.548	28.721	55.82	54.614	52.417	41.228	42.76	61.196	53.801	55.469	50.229	46.363	46.104	45.901	58.459	67.142	57.676
778	46.069	33.791	37.599	40.506	28.622	55.915	54.507	52.358	41.282	42.638	61.022	53.671	55.426	50.023	46.257	45.948	45.859	58.471	67.08	57.915
778.5	46.199	33.701	37.598	40.411	28.58	55.897	54.541	52.284	41.249	42.559	60.949	53.536	55.361	49.856	46.133	45.74	45.764	58.539	67.167	57.603
779	46.129	33.564	37.526	40.34	28.519	55.816	54.575	52.222	41.278	42.525	60.929	53.532	55.312	49.809	46.08	45.652	45.703	58.59	67.1	57.384
779.5	46.04	33.537	37.483	40.36	28.484	55.72	54.465	52.139	41.326	42.491	60.971	53.613	55.352	49.825	46.223	45.692	45.768	58.568	67.062	57.25
780	45.906	33.549	37.342	40.368	28.383	55.606	54.385	52.157	41.251	42.335	60.951	53.691	55.327	49.809	46.33	45.773	45.942	58.562	66.783	57.377
780.5	45.85	33.546	37.238	40.316	28.328	55.626	54.408	52.259	41.23	42.361	60.932	53.83	55.33	49.879	46.462	45.833	46.03	58.481	66.997	57.439
781	45.767	33.506	37.15	40.164	28.373	55.766	54.549	52.44	41.171	42.432	60.87	53.954	55.263	50.045	46.5	45.935	46.081	58.317	67.23	57.696
781.5	45.735	33.612	37.108	40.281	28.422	55.97	54.751	52.631	41.24	42.414	60.852	54.063	55.241	50.128	46.482	45.922	46.013	58.242	67.376	57.599
782	45.772	33.765	37.208	40.545	28.52	56.118	54.94	52.763	41.161	42.31	60.828	54.136	55.227	50.199	46.439	45.886	45.946	58.229	67.274	57.209
782.5	45.829	33.854	37.345	40.73	28.573	56.065	54.935	52.722	41.088	42.245	60.871	54.061	55.292	50.148	46.451	45.822	45.942	58.213	67.147	56.917
783	45.878	33.84	37.436	40.672	28.57	55.825	54.69	52.562	41.082	42.236	61.017	53.939	55.36	50.06	46.521	45.817	45.964	58.115	67.052	57.074
783.5	45.801	33.787	37.484	40.55	28.568	55.69	54.487	52.452	41.207	42.221	61.136	53.955	55.352	49.982	46.495	45.888	46.004	58.033	66.945	57.212
784	45.569	33.675	37.57	40.507	28.551	55.824	54.512	52.467	41.335	42.182	61.084	53.948	55.328	49.971	46.503	45.96	46.049	58.05	66.996	57.146
784.5	45.412	33.655	37.66	40.502	28.495	56.001	54.757	52.719	41.412	42.106	61.083	53.919	55.466	49.953	46.526	46.036	46.177	58.078	67.085	57.172
785	45.52	33.719	37.673	40.537	28.406	55.889	54.881	52.857	41.446	42.014	61.042	53.886	55.725	50.011	46.554	45.904	46.087	58.04	67.039	57.283
785.5	45.631	33.727	37.693	40.594	28.424	55.913	54.934	52.784	41.43	42.002	61.081	54.148	55.898	49.983	46.442	45.724	45.965	58.113	66.933	57.121
786	45.717	33.664	37.674	40.604	28.528	56.058	54.92	52.652	41.352	41.977	60.972	54.304	55.838	49.921	46.439	45.652	45.885	58.178	66.846	57.314
786.5	45.593	33.532	37.622	40.472	28.586	56.198	54.895	52.708	41.279	41.99	61.067	54.472	55.727	49.938	46.551	45.686	45.872	58.182	66.774	57.432
787	45.465	33.418	37.617	40.354	28.559	56.164	54.878	52.883	41.267	41.977	61.11	54.527	55.594	50.032	46.503	45.718	45.786	58.069	66.852	57.526
787.5	45.443	33.475	37.646	40.299	28.568	55.993	54.84	52.95	41.391	42.032	61.056	54.434	55.519	50.164	46.394	45.75	45.759	57.965	67.018	57.228
788	45.593	33.624	37.54	40.261	28.606	55.802	54.839	52.828	41.338	42.029	61.03	54.176	55.452	50.143	46.427	45.888	45.856	57.826	67.05	57.062
788.5	45.744	33.748	37.444	40.276	28.677	55.716	54.842	52.662	41.132	42.012	61.097	54.101	55.442	50.071	46.495	45.953	45.929	57.899	66.93	56.974
789	45.828	33.671	37.542	40.38	28.729	55.773	54.811	52.652	40.938	41.986	61.177	54.083	55.527	50.066	46.316	45.843	45.894	58.034	66.744	57.098
789.5	45.657	33.68	37.768	40.492	28.804	55.889	54.725	52.777	40.959	41.966	60.99	54.068	55.574	50.157	46.225	45.746	45.922	58.08	66.722	57.272
790	45.315	33.676	37.76	40.486	28.758	55.993	54.712	52.97	40.996	41.865	60.797	53.997	55.492	50.182	46.299	45.765	45.988	58.119	66.751	57.469
790.5	45.053	33.777	37.668	40.536	28.69	55.985	54.73	52.912	40.997	41.818	60.673	54.032	55.386	50.071	46.357	45.756	45.94	58.085	66.703	57.744
791	45.126	33.926	37.648	40.633	28.732	55.956	54.804	52.824	40.978	41.753	60.8	54.04	55.406	49.889	46.182	45.699	45.739	58.098	66.682	57.882
791.5	45.186	33.984	37.657	40.624	28.696	55.95	54.879	52.78	41.085	41.73	60.903	54.163	55.412	49.799	46.096	45.737	45.708	58.013	66.595	57.624
792	45.273	33.93	37.526	40.453	28.534	56.016	55.004	52.939	41.173	41.736	60.906	54.17	55.33	49.906	46.242	45.923	45.847	57.932	66.556	57.494
792.5	45.297	33.919	37.48	40.363	28.441	56.102	55.062	53.094	41.268	41.833	60.91	54.185	55.229	50.038	46.484	45.882	45.894	57.839	66.471	57.422
793	45.386	34.023	37.639	40.476	28.596	56.085	55.016	53.149	41.261	41.89	61.045	54.27	55.265	49.956	46.541	45.831	45.794	57.832	66.504	57.692
793.5	45.357	34.109	37.907	40.625	28.825	55.989	54.91	53.097	41.329	41.797	61.116	54.377	55.469	49.796	46.417	45.828	45.813	57.759	66.501	57.987
794	45.379	34.115	37.988	40.731	28.895	55.834	54.883	52.925	41.266	41.622	60.951	54.274	55.486	49.849	46.355	45.85	46.027	57.586	66.386	57.806
794.5	45.22	34.048	38.075	40.775	28.851	55.78	54.821	52.716	41.179	41.511	60.877	54.226	55.335	50.095	46.396	45.803	46.147	57.56	66.317	57.78
795	45.085	33.95	37.94	40.807	28.742	55.993	54.771	52.729	41.13	41.558	60.762	54.224	55.158	50.267	46.519	45.865	46.073	57.612	66.516	57.851
795.5	45.097	33.984	37.743	40.738	28.687	56.162	54.749	53.074	41.205	41.627	60.796	54.251	55.296	50.264	46.664	45.905	45.88	57.676	66.907	57.88
796	45.271	33.984	37.582	40.604	28.649	56.258	54.75	53.471	41.369	41.705	60.855	54.25	55.476	50.283	46.7	45.847	45.923	57.617	66.972	57.495
796.5	45.413	33.923	37.582	40.47	28.691	56.247	54.689	53.664	41.385	41.721	61.058	54.26	55.553	50.312	46.565	45.765	46.038	57.673	66.771	57.559
797	45.504	33.77	37.594	40.437	28.665	56.182	54.604	53.487	41.281	41.697	61.158	54.371	55.466	50.368	46.444	45.841	46.142	57.712	66.416	57.672
797.5	45.626	33.654	37.617	40.509	28.62	56.124	54.627	53.199	41.145	41.679	61.08	54.487	55.388	50.307	46.496	46.025	46.157	57.726	66.321	57.75
798	45.701	33.619	37.776	40.592	28.657	56.165	54.731	53.054	41.151	41.716	60.97	54.464	55.349	50.175	46.494	46.136	46.203	57.707	66.328	57.582
798.5	45.546	33.649	37.854	40.448	28.695	56.26	54.798	53.042	41.289	41.661	60.914	54.437	55.415	49.961	46.417	46.025	46.117	57.811	66.379	57.327
799	45.402	33.629	37.841	40.204	28.553	56.325	54.742	53.102	41.415	41.578	60.835	54.358	55.43	49.88	46.277	45.744	45.89	57.685	66.372	56.917
799.5	45.267	33.679	37.847	40.259	28.52	56.217	54.716	53.199	41.459	41.551	60.902	54.433	55.484	49.998	46.26	45.714	45.698	57.583	66.586	57.022
800	45.24	33.741	37.807	40.411	28.732	56.002	54.667	53.286	41.429	41.523	60.913	54.511	55.532	50.302	46.356	45.9	45.791	57.582	66.673	57.264
800.5	45.123	33.902	37.806	40.497	28.862	55.995	54.728	53.277	41.394	41.423	60.918	54.52	55.432	50.26	46.345	45.985	45.919	57.583	66.766	57.494
801	44.966	33.83	37.84	40.452	28.713	55.942	54.731	53.091	41.419	41.29	60.721	54.544	55.379	50.118	46.247	45.767	45.966	57.575	66.799	57.719
801.5	44.939	33.804	37.822	40.419	28.603	55.934	54.626	53.046	41.478	41.286	60.665	54.667	55.52	50.091	46.208	45.551	45.99	57.474	66.821	57.834
802	45.057	33.646	37.576	40.295	28.582	56.019	54.562	53.121	41.53	41.277	60.748	54.891	55.604	50.118	46.284	45.525	46.005	57.411	66.558	57.674
802.5	45.043	33.547	37.577	40.425	28.604	55.902	54.553	53.252	41.606	41.223	60.869	54.92	55.584	50.202	46.406	45.606	45.992	57.381	66.371	57.376
803	44.981	33.508	37.813	40.646	28.606	55.71	54.578	53.238	41.555	41.166	60.88	54.827	55.547	50.281	46.405	45.747	45.993	57.474	66.215	57.146
803.5	44.886	33.585	37.883	40.695	28.581	55.694	54.578	53.176	41.36	41.145	60.897	54.758	55.583	50.187	46.302	45.807	46.008	57.492	66.307	56.796
804	44.909	33.657	37.817	40.658	28.544	55.868	54.533	53.185	41.287	41.094	60.778	54.623	55.5	50.054	46.28	45.941	46.095	57.548	66.532	56.964
804.5	45.041	33.694	37.879	40.607	28.522	55.913	54.523	53.287	41.34	41.069	60.68	54.488	55.465	49.959	46.325	46.072	46.109	57.583	66.669	56.82
805	45.166	33.797	38.032	40.677	28.61	55.856	54.576	53.352	41.405	41.089	60.542	54.355	55.376	49.936	46.323	46.07	46.033	57.484	66.519	56.609
805.5	45.092	33.861	38.02	40.732	28.785	55.866	54.79	53.41	41.312	41.06	60.492	54.378	55.211	49.84	46.281	45.833	45.878	57.323	66.309	56.565
806	44.922	33.698	37.895	40.64	28.811	56.044	55.03	53.524	41.131	41.1	60.57	54.466	55.209	49.805	46.309	45.689	45.819	57.326	66.205	56.606
806.5	44.807	33.592	37.717	40.456	28.793	56.155	55.167	53.574	41.16	41.174	60.789	54.614	55.419	49.793	46.36	45.796	45.918	57.454	66.183	56.555
807	44.691	33.615	37.737	40.227	28.692	56.204	55.072	53.376	41.25	41.159	60.82	54.705	55.525	49.922	46.411	45.938	45.966	57.54	65.987	56.811
807.5	44.632	33.666	37.679	40.128	28.532	56.132	54.855	53.143	41.399	40.979	60.827	54.797	55.401	49.922	46.342	46.005	46.027	57.594	65.716	57.216
808	44.713	33.822	37.78	40.255	28.551	56.161	54.748	53.092	41.333	40.91	60.913	54.777	55.369	49.979	46.366	46.018	46.027	57.632	65.813	57.661
808.5	44.888	34.034	37.78	40.49	28.748	56.057	54.747	53.2	41.118	40.896	61.172	54.898	55.537	49.975	46.403	46	45.94	57.457	66.059	57.964
809	44.98	34.216	37.968	40.76	28.953	55.928	54.807	53.28	41	40.864	61.059	54.844	55.614	49.971	46.476	45.931	45.89	57.3	66.044	57.739
809.5	45.09	34.094	38.056	40.728	28.954	55.966	54.871	53.418	41.187	40.795	60.822	54.625	55.443	49.906	46.443	45.936	45.988	57.326	65.86	57.523
810	45.073	34.053	38.112	40.675	28.853	56.129	54.873	53.533	41.295	40.753	60.637	54.471	55.341	50.002	46.432	45.939	46.148	57.308	65.849	57.475
810.5	44.929	34.039	38.052	40.631	28.655	56.21	54.849	53.578	41.265	40.777	60.682	54.535	55.256	49.989	46.363	45.892	46.082	57.168	65.956	57.506
811	44.976	33.951	37.977	40.595	28.596	56.116	54.742	53.469	41.248	40.773	60.673	54.745	55.284	49.998	46.421	45.863	45.936	57.257	65.895	57.252
811.5	45.003	33.828	37.934	40.538	28.644	55.943	54.62	53.384	41.319	40.734	60.593	54.936	55.325	49.985	46.397	45.87	45.826	57.412	65.725	56.816
812	44.951	33.697	37.967	40.594	28.53	55.816	54.507	53.307	41.228	40.64	60.525	54.906	55.361	49.904	46.269	45.751	45.685	57.477	65.515	56.524
812.5	44.926	33.636	38.006	40.636	28.399	55.813	54.504	53.258	41.142	40.559	60.495	54.85	55.311	49.891	46.192	45.692	45.732	57.435	65.611	56.441
813	44.936	33.528	38.033	40.601	28.373	55.843	54.531	53.256	41.122	40.546	60.663	54.916	55.415	49.937	46.27	45.574	45.827	57.473	65.886	56.583
813.5	44.918	33.517	38.058	40.492	28.455	55.896	54.573	53.271	41.202	40.481	60.85	55.147	55.58	49.963	46.329	45.509	45.893	57.444	65.996	56.755
814	44.863	33.652	38.076	40.479	28.563	55.967	54.639	53.299	41.245	40.461	60.903	55.204	55.72	50.056	46.288	45.568	45.855	57.341	65.719	56.86
814.5	44.805	33.892	38.086	40.463	28.687	56.104	54.708	53.358	41.213	40.466	60.735	55.1	55.707	50.095	46.265	45.767	45.935	57.159	65.494	56.849
815	44.784	34.032	38.059	40.511	28.695	56.244	54.717	53.418	41.233	40.514	60.584	54.883	55.554	50.125	46.239	45.87	46.009	57.109	65.277	56.766
815.5	44.768	34.017	37.98	40.548	28.7	56.231	54.689	53.48	41.121	40.479	60.611	54.864	55.514	50.088	46.14	45.825	45.868	57.275	65.166	57.059
816	44.852	33.916	38.038	40.599	28.661	56.213	54.738	53.575	41.03	40.369	60.652	54.973	55.509	50.027	45.997	45.758	45.67	57.418	65.041	57.425
816.5	44.976	33.832	38.122	40.498	28.572	56.174	54.829	53.587	41.028	40.32	60.545	54.937	55.428	50.075	46.167	45.819	45.771	57.359	65.071	57.426
817	45.005	33.795	38.154	40.446	28.574	56.155	54.721	53.476	41.193	40.285	60.567	54.851	55.435	50.187	46.424	45.945	45.919	57.175	65.002	57.341
817.5	44.818	33.67	37.964	40.369	28.599	56.231	54.607	53.52	41.285	40.34	60.775	54.765	55.471	50.169	46.389	45.936	45.869	57.059	64.958	57.314
818	44.673	33.588	37.851	40.326	28.677	56.329	54.65	53.664	41.345	40.397	60.782	54.874	55.462	50.097	46.298	45.928	45.734	57.028	65.066	57.403
818.5	44.674	33.576	37.892	40.232	28.712	56.303	54.857	53.674	41.321	40.477	60.845	55.056	55.5	49.951	46.221	45.846	45.651	57.017	65.255	57.148
819	44.738	33.585	38.095	40.252	28.726	56.226	54.82	53.6	41.264	40.365	60.897	55.226	55.49	49.866	46.195	45.841	45.613	57.161	65.39	56.917
819.5	44.788	33.516	38.279	40.37	28.635	56.184	54.693	53.498	41.259	40.188	60.863	55.172	55.348	49.76	46.17	45.736	45.691	57.262	65.489	56.898
820	44.745	33.528	38.354	40.645	28.654	56.206	54.503	53.404	41.299	39.987	60.612	54.99	55.33	49.933	46.369	45.826	45.92	57.225	65.396	56.993
820.5	44.692	33.558	38.214	40.772	28.598	56.329	54.599	53.505	41.353	39.988	60.606	54.865	55.371	49.953	46.426	45.768	46.099	57.241	65.295	57.325
821	44.791	33.601	38.074	40.585	28.645	56.352	54.663	53.559	41.257	40.051	60.676	54.845	55.335	49.98	46.209	45.666	46.048	57.273	65.37	57.306
821.5	44.954	33.774	38.087	40.506	28.567	56.288	54.65	53.532	40.998	39.995	60.691	54.811	55.177	50.04	46.206	45.61	46.01	57.198	65.574	57.469
822	44.993	33.948	38.092	40.517	28.655	56.216	54.727	53.561	40.917	39.811	60.687	55.034	55.293	50.143	46.271	45.695	46.063	57.044	65.55	57.763
822.5	45.033	33.937	38.068	40.377	28.612	56.276	54.934	53.667	41.117	39.799	60.743	55.182	55.365	50.022	46.361	45.606	46.02	57.011	65.281	57.387
823	45.12	33.955	38.216	40.304	28.605	56.299	55.009	53.811	41.151	39.933	60.92	55.234	55.466	49.895	46.317	45.571	46.028	57.134	65.183	56.648
823.5	45.085	33.81	38.356	40.35	28.684	56.385	55.004	53.993	41.11	39.999	60.872	55.132	55.49	49.889	46.203	45.615	45.89	57.079	65.138	56.362
824	44.982	33.709	38.279	40.406	28.865	56.334	54.936	54.072	41.23	39.936	60.63	55.014	55.35	50.075	46.144	45.737	45.736	56.969	65.005	56.437
824.5	44.845	33.7	38.195	40.335	28.789	56.238	54.875	53.997	41.375	39.855	60.492	54.902	55.374	49.965	46.148	45.565	45.609	56.85	65.096	56.301
825	44.721	33.822	38.153	40.211	28.593	56.176	54.894	53.895	41.34	39.855	60.548	54.892	55.425	49.919	46.144	45.551	45.637	56.812	65.308	56.231
825.5	44.714	33.821	38.142	40.145	28.505	56.129	54.879	53.81	41.283	39.857	60.697	54.99	55.428	49.999	46.04	45.653	45.631	56.9	65.273	56.35
826	44.643	33.774	38.172	40.23	28.549	55.975	54.722	53.663	41.287	39.78	60.641	55.19	55.43	50.14	46.057	45.806	45.656	56.965	65.065	56.763
826.5	44.526	33.731	38.306	40.438	28.653	55.918	54.654	53.62	41.262	39.698	60.61	55.288	55.462	50.069	46.106	45.828	45.658	56.991	64.979	57.127
827	44.427	33.621	38.411	40.61	28.833	56.029	54.752	53.68	41.186	39.655	60.623	55.165	55.271	50	46.177	45.657	45.632	56.98	64.917	57.502
827.5	44.447	33.618	38.361	40.548	28.885	56.127	54.81	53.699	41.251	39.627	60.688	55.126	55.258	49.924	46.149	45.478	45.704	57.108	64.683	57.136
828	44.496	33.722	38.271	40.44	28.804	56.224	54.788	53.671	41.324	39.524	60.534	55.035	55.321	49.796	45.969	45.384	45.769	57.098	64.681	56.786
828.5	44.449	33.68	38.161	40.364	28.631	56.185	54.672	53.641	41.319	39.554	60.164	54.849	55.186	49.753	45.801	45.309	45.69	56.875	64.892	56.898
829	44.395	33.51	37.913	40.366	28.569	56.209	54.628	53.713	41.339	39.504	60.224	54.892	55.044	49.819	45.776	45.388	45.739	56.74	65.064	57.747
829.5	44.362	33.485	37.878	40.485	28.64	56.324	54.625	53.853	41.309	39.5	60.315	54.903	54.91	49.95	45.873	45.648	45.92	56.873	64.92	57.886
830	44.299	33.576	37.956	40.496	28.778	56.329	54.623	53.95	41.076	39.506	60.256	54.905	54.911	50.039	46.164	46.005	46.014	56.882	64.726	57.467
830.5	44.338	33.698	38.026	40.387	28.753	56.152	54.635	53.973	40.854	39.479	60.094	54.91	54.926	50.097	46.322	45.978	45.884	56.692	64.643	56.953
831	44.405	33.733	37.939	40.24	28.575	56.064	54.6	54.039	41.031	39.391	60.307	54.985	55.107	50.126	46.329	45.868	45.842	56.476	64.597	56.73
831.5	44.524	33.589	37.913	40.146	28.492	56.091	54.653	54.136	41.2	39.402	60.422	55.084	55.221	50.07	46.352	45.758	45.988	56.494	64.555	56.986
832	44.598	33.52	37.981	40.223	28.616	56.212	54.755	54.131	41.336	39.379	60.419	55.195	55.197	49.948	46.369	45.791	46.166	56.619	64.525	57.507
832.5	44.514	33.542	38.219	40.465	28.786	56.316	54.748	54.084	41.275	39.325	60.357	55.237	55.229	49.892	46.211	45.743	46.204	56.578	64.522	57.565
833	44.387	33.517	38.333	40.587	28.797	56.354	54.639	54.035	41.084	39.335	60.223	55.029	55.107	49.959	46.015	45.595	46.003	56.452	64.445	57.168
833.5	44.384	33.414	38.205	40.551	28.726	56.283	54.685	53.997	41.041	39.365	60.127	54.889	54.952	49.986	45.979	45.413	45.882	56.441	64.44	56.963
834	44.394	33.437	37.948	40.3	28.585	56.16	54.652	53.958	41.1	39.257	60.205	54.941	54.83	50.062	45.957	45.261	45.799	56.468	64.569	57.448
834.5	44.344	33.618	38.051	40.096	28.59	56.115	54.538	54.023	41.082	39.158	60.427	55.097	54.981	50.209	45.983	45.414	45.737	56.448	64.6	57.713
835	44.286	33.806	38.33	40.141	28.67	56.245	54.537	54.101	40.893	39.155	60.438	55.212	55.153	50.237	46.022	45.531	45.71	56.602	64.461	57.852
835.5	44.317	33.792	38.335	40.208	28.691	56.381	54.739	54.182	40.885	39.076	60.348	55.237	55.372	50.063	45.988	45.55	45.739	56.634	64.359	57.735
836	44.323	33.767	38.312	40.288	28.771	56.331	54.82	54.054	41.059	39.024	60.455	55.176	55.417	49.93	46.028	45.41	45.802	56.455	64.557	57.578
836.5	44.244	33.603	38.259	40.33	28.744	56.385	54.87	54.023	41.186	38.916	60.606	55.058	55.141	50.017	46.171	45.349	45.88	56.347	64.674	57.357
837	44.176	33.383	38.17	40.364	28.603	56.507	54.907	54.118	41.192	38.818	60.605	55.111	54.954	50.095	46.193	45.394	45.928	56.374	64.392	57.311
837.5	44.258	33.252	38.127	40.259	28.583	56.468	54.922	54.244	41.125	38.806	60.442	55.198	54.931	50.133	46.333	45.543	45.977	56.427	64.434	57.405
838	44.357	33.414	38.189	40.169	28.721	56.36	54.855	54.191	41.139	38.763	60.238	55.193	54.988	49.988	46.183	45.65	45.981	56.513	64.683	57.145
838.5	44.174	33.47	38.246	40.187	28.632	56.259	54.84	54.14	41.222	38.637	60.176	55.098	55.049	50.048	46.021	45.695	45.881	56.536	64.722	56.732
839	43.948	33.563	38.125	40.378	28.521	56.378	54.903	54.059	41.341	38.618	60.294	55.234	55.185	50.209	45.806	45.667	45.807	56.6	64.474	56.869
839.5	43.855	33.664	38.152	40.541	28.593	56.357	54.864	54.136	41.384	38.66	60.279	55.353	55.132	50.208	45.86	45.546	45.888	56.496	64.276	56.996
840	43.94	33.89	38.375	40.666	28.954	56.193	54.685	54.247	41.265	38.592	59.982	55.229	54.983	49.967	45.952	45.405	45.847	56.272	64.313	57.052
840.5	44.05	33.903	38.492	40.534	29.15	56.169	54.618	54.373	41.217	38.509	59.919	55.191	55.063	49.723	46.147	45.454	45.71	56.197	64.428	57.186
841	44.072	33.886	38.563	40.38	28.967	56.218	54.566	54.244	41.218	38.65	60.042	55.467	55.233	49.547	45.96	45.577	45.525	56.336	64.357	57.074
841.5	43.873	33.761	38.521	40.311	28.605	56.256	54.619	54.022	41.168	38.699	60.165	55.454	55.181	49.653	45.785	45.697	45.607	56.34	64.273	57.234
842	43.911	33.643	38.497	40.281	28.553	56.324	54.755	54	41.008	38.592	60.093	55.205	55.059	49.96	45.834	45.603	45.731	56.353	64.104	57.109
842.5	44.193	33.653	38.488	40.188	28.719	56.433	54.919	54.156	40.907	38.465	60.017	54.998	55.044	50.027	46.018	45.544	45.748	56.492	63.918	56.882
843	44.432	33.65	38.385	40.359	28.772	56.343	54.952	54.249	40.886	38.268	60.003	55.15	55.083	49.952	46.033	45.569	45.594	56.417	63.781	56.905
843.5	44.368	33.653	38.318	40.454	28.618	56.292	54.696	54.292	40.824	38.2	59.975	55.282	55.048	50.024	46.02	45.715	45.536	56.356	63.866	57.191
844	44.147	33.713	38.244	40.354	28.587	56.255	54.446	54.298	40.78	38.204	59.893	55.076	55.034	50.215	46.009	45.734	45.643	56.387	64.063	57.143
844.5	44.016	33.815	38.291	40.348	28.664	56.262	54.508	54.262	40.859	38.238	59.955	54.956	55.049	50.181	46.004	45.621	45.76	56.434	63.977	56.969
845	43.885	33.71	38.362	40.37	28.778	56.269	54.731	54.246	40.996	38.257	60.262	55.078	54.97	50.197	46.066	45.676	45.862	56.349	63.981	56.977
845.5	43.812	33.59	38.41	40.391	28.805	56.306	54.743	54.214	41.049	38.22	60.451	55.324	54.878	50.069	46.014	45.587	45.735	56.119	64.233	57.075
846	43.844	33.482	38.514	40.365	28.862	56.362	54.608	54.189	40.894	38.118	60.375	55.516	54.981	49.745	45.77	45.333	45.493	55.97	64.475	56.969
846.5	43.905	33.389	38.504	40.17	28.846	56.39	54.656	54.243	40.879	38.023	60.035	55.545	55.016	49.729	45.75	45.28	45.558	55.962	64.468	56.692
847	43.851	33.516	38.482	40.074	28.809	56.42	54.698	54.403	40.982	37.951	59.91	55.327	54.86	50.049	45.895	45.486	45.739	56.094	64.264	56.846
847.5	43.84	33.651	38.58	40.22	28.801	56.533	54.661	54.564	41.098	37.948	59.959	55.145	54.641	50.066	45.915	45.481	45.543	56.118	64.195	56.768
848	43.648	33.774	38.766	40.408	28.912	52.508	50.644	50.601	41.059	37.858	60.027	55.179	54.928	49.831	45.735	45.299	45.36	56.114	64.21	56.213
848.5	16.953	13.249	15.085	15.746	11.296	12.594	12.16	12.137	15.988	14.631	23.381	21.509	21.483	19.425	17.796	17.701	17.626	21.783	24.934	21.82
