# Supplementary material for: Tomato yellow leaf curl virus manipulates Bemisia tabaci, MEAM1 both directly and indirectly through changes in visual and volatile cues
Source: PeerJ. 2024 Jul 23;12:e17665. doi: 10.7717/peerj.17665 (PMC11276755; doi:10.7717/peerj.17665)
Supplement: Supplemental Information 7 [file peerj-12-17665-s007.xlsx]

## Sheet: Sheet1
Date	Time	ViralStatus	PlantStage	Choice	Experiment
2020-01-28	00:37:00	Infected	Mid	Healthy	Visual
2020-01-28	01:44:00	Infected	Mid	Healthy	Visual
2020-01-28	01:53:00	Infected	Mid	Healthy	Visual
2020-01-28	01:02:00	Infected	Mid	TYLCV	Visual
2020-01-28	04:42:00	Infected	Mid	Healthy	Visual
2020-01-28	01:29:00	Infected	Mid	TYLCV	Visual
2020-01-28	00:41:00	Infected	Mid	TYLCV	Visual
2020-01-28	01:42:00	Infected	Mid	Healthy	Visual
2020-01-28	01:13:00	Infected	Mid	Healthy	Visual
2020-01-28	00:42:00	Infected	Mid	Healthy	Visual
2020-02-04	01:11:00	Infected	Late	TYLCV	Visual
2020-02-04	02:39:00	Infected	Late	TYLCV	Visual
2020-02-04	02:13:00	Infected	Late	Healthy	Visual
2020-02-04	01:21:00	Infected	Late	TYLCV	Visual
2020-02-04	01:33:00	Infected	Late	TYLCV	Visual
2020-02-04	00:55:00	Infected	Late	TYLCV	Visual
2020-02-04	01:49:00	Infected	Late	Healthy	Visual
2020-02-04	00:21:00	Infected	Late	Healthy	Visual
2020-02-04	01:41:00	Infected	Late	TYLCV	Visual
2020-02-04	02:54:00	Infected	Late	TYLCV	Visual
2020-02-13	01:51:00	Infected	Pre	TYLCV	Visual
2020-02-13	00:47:00	Infected	Pre	Healthy	Visual
2020-02-13	00:39:00	Infected	Pre	TYLCV	Visual
2020-02-13	02:19:00	Infected	Pre	TYLCV	Visual
2020-02-13	02:37:00	Infected	Pre	Healthy	Visual
2020-02-13	03:12:00	Infected	Pre	Healthy	Visual
2020-02-13	00:57:00	Infected	Pre	TYLCV	Visual
2020-02-13	00:36:00	Infected	Pre	TYLCV	Visual
2020-02-13	01:12:00	Infected	Pre	Healthy	Visual
2020-02-13	02:01:00	Infected	Pre	Healthy	Visual
2020-02-18	01:38:00	Uninfected	Pre	Healthy	Visual
2020-02-18	04:08:00	Uninfected	Pre	Healthy	Visual
2020-02-18	00:28:00	Uninfected	Pre	Healthy	Visual
2020-02-18	00:58:00	Uninfected	Pre	TYLCV	Visual
2020-02-18	00:33:00	Uninfected	Pre	Healthy	Visual
2020-02-18	01:55:00	Uninfected	Pre	TYLCV	Visual
2020-02-18	01:31:00	Uninfected	Pre	TYLCV	Visual
2020-02-18	01:01:00	Uninfected	Pre	TYLCV	Visual
2020-02-18	01:13:00	Uninfected	Pre	Healthy	Visual
2020-02-18	03:32:00	Uninfected	Pre	TYLCV	Visual
2020-02-20	03:02:00	Uninfected	Late	Healthy	Visual
2020-02-20	02:17:00	Uninfected	Late	TYLCV	Visual
2020-02-20	01:17:00	Uninfected	Late	TYLCV	Visual
2020-02-20	05:15:00	Uninfected	Late	TYLCV	Visual
2020-02-20	01:19:00	Uninfected	Late	Healthy	Visual
2020-02-20	00:54:00	Uninfected	Late	TYLCV	Visual
2020-02-20	01:37:00	Uninfected	Late	TYLCV	Visual
2020-02-20	01:06:00	Uninfected	Late	Healthy	Visual
2020-02-20	04:14:00	Uninfected	Late	TYLCV	Visual
2020-02-20	02:03:00	Uninfected	Late	TYLCV	Visual
2020-02-25	05:26:00	Uninfected	Mid	Healthy	Visual
2020-02-25	00:46:00	Uninfected	Mid	TYLCV	Visual
2020-02-25	00:43:00	Uninfected	Mid	TYLCV	Visual
2020-02-25	01:32:00	Uninfected	Mid	TYLCV	Visual
2020-02-25	02:01:00	Uninfected	Mid	TYLCV	Visual
2020-02-25	01:07:00	Uninfected	Mid	TYLCV	Visual
2020-02-25	00:28:00	Uninfected	Mid	TYLCV	Visual
2020-02-25	01:05:00	Uninfected	Mid	Healthy	Visual
2020-02-25	00:58:00	Uninfected	Mid	Healthy	Visual
2020-02-25	01:20:00	Uninfected	Mid	TYLCV	Visual
2020-03-03	01:34:00	Uninfected	Mid	Healthy	Visual
2020-03-03	00:53:00	Uninfected	Mid	TYLCV	Visual
2020-03-03	01:16:00	Uninfected	Mid	TYLCV	Visual
2020-03-03	00:41:00	Uninfected	Mid	TYLCV	Visual
2020-03-03	01:12:00	Uninfected	Mid	TYLCV	Visual
2020-03-03	01:03:00	Uninfected	Mid	TYLCV	Visual
2020-03-03	01:51:00	Uninfected	Mid	TYLCV	Visual
2020-03-03	00:38:00	Uninfected	Mid	Healthy	Visual
2020-03-03	00:43:00	Uninfected	Mid	TYLCV	Visual
2020-03-03	01:08:00	Uninfected	Mid	TYLCV	Visual
2020-03-19	03:01:00	Uninfected	Pre	Healthy	Visual
2020-03-19	02:27:00	Uninfected	Pre	TYLCV	Visual
2020-03-19	01:13:00	Uninfected	Pre	Healthy	Visual
2020-03-19	02:34:00	Uninfected	Pre	Healthy	Visual
2020-03-19	02:59:00	Uninfected	Pre	TYLCV	Visual
2020-03-19	03:21:00	Uninfected	Pre	TYLCV	Visual
2020-03-19	02:08:00	Uninfected	Pre	Healthy	Visual
2020-03-19	00:44:00	Uninfected	Pre	TYLCV	Visual
2020-03-19	01:30:00	Uninfected	Pre	TYLCV	Visual
2020-03-19	00:50:00	Uninfected	Pre	TYLCV	Visual
2020-06-10	05:45:00	Uninfected	Late	TYLCV	Visual
2020-06-10	03:19:00	Uninfected	Late	TYLCV	Visual
2020-06-10	00:47:00	Uninfected	Late	TYLCV	Visual
2020-06-10	03:34:00	Uninfected	Late	TYLCV	Visual
2020-06-10	00:54:00	Uninfected	Late	Healthy	Visual
2020-06-10	01:49:00	Uninfected	Late	TYLCV	Visual
2020-06-10	00:30:00	Uninfected	Late	TYLCV	Visual
2020-06-10	01:31:00	Uninfected	Late	TYLCV	Visual
2020-06-10	01:30:00	Uninfected	Late	Healthy	Visual
2020-06-10	01:50:00	Uninfected	Late	TYLCV	Visual
2020-08-05	01:42:00	Infected	Late	Healthy	Visual
2020-08-05	04:25:00	Infected	Late	TYLCV	Visual
2020-08-05	05:07:00	Infected	Late	Healthy	Visual
2020-08-05	00:52:00	Infected	Late	Healthy	Visual
2020-08-05	02:50:00	Infected	Late	Healthy	Visual
2020-08-05	04:49:00	Infected	Late	TYLCV	Visual
2020-08-05	03:06:00	Infected	Late	Healthy	Visual
2020-08-05	01:33:00	Infected	Late	Healthy	Visual
2020-08-05	00:40:00	Infected	Late	TYLCV	Visual
2020-08-05	01:41:00	Infected	Late	Healthy	Visual
2020-08-10	01:24:00	Infected	Pre	TYLCV	Visual
2020-08-10	01:07:00	Infected	Pre	Healthy	Visual
2020-08-10	01:41:00	Infected	Pre	Healthy	Visual
2020-08-10	01:16:00	Infected	Pre	Healthy	Visual
2020-08-10	02:04:00	Infected	Pre	Healthy	Visual
2020-08-10	04:04:00	Infected	Pre	Healthy	Visual
2020-08-10	01:23:00	Infected	Pre	Healthy	Visual
2020-08-10	00:58:00	Infected	Pre	TYLCV	Visual
2020-08-10	01:28:00	Infected	Pre	Healthy	Visual
2020-08-10	00:50:00	Infected	Pre	Healthy	Visual
2020-08-17	01:18:00	Infected	Mid	TYLCV	Visual
2020-08-17	00:58:00	Infected	Mid	Healthy	Visual
2020-08-17	01:37:00	Infected	Mid	TYLCV	Visual
2020-08-17	01:39:00	Infected	Mid	Healthy	Visual
2020-08-17	00:56:00	Infected	Mid	TYLCV	Visual
2020-08-17	02:59:00	Infected	Mid	TYLCV	Visual
2020-08-17	01:15:00	Infected	Mid	TYLCV	Visual
2020-08-17	01:18:00	Infected	Mid	Healthy	Visual
2020-08-17	04:56:00	Infected	Mid	Healthy	Visual
2020-08-17	02:55:00	Infected	Mid	TYLCV	Visual
2020-08-19	01:30:00	Uninfected	Mid	Healthy	Visual
2020-08-19	00:57:00	Uninfected	Mid	Healthy	Visual
2020-08-19	02:40:00	Uninfected	Mid	TYLCV	Visual
2020-08-19	01:37:00	Uninfected	Mid	TYLCV	Visual
2020-08-19	01:21:00	Uninfected	Mid	TYLCV	Visual
2020-08-19	01:51:00	Uninfected	Mid	TYLCV	Visual
2020-08-19	00:33:00	Uninfected	Mid	TYLCV	Visual
2020-08-19	02:44:00	Uninfected	Mid	TYLCV	Visual
2020-08-19	00:55:00	Uninfected	Mid	TYLCV	Visual
2020-08-19	01:34:00	Uninfected	Mid	TYLCV	Visual
2021-01-19	03:32:00	Infected	Mid	Healthy	Visual
2021-01-19	05:26:00	Infected	Mid	TYLCV	Visual
2021-01-19	01:58:00	Infected	Mid	TYLCV	Visual
2021-01-19	05:13:00	Infected	Mid	TYLCV	Visual
2021-01-19	00:21:00	Infected	Mid	TYLCV	Visual
2021-01-19	04:44:00	Infected	Mid	Healthy	Visual
2021-01-19	01:22:00	Infected	Mid	TYLCV	Visual
2021-01-19	00:52:00	Infected	Mid	TYLCV	Visual
2021-01-19	04:02:00	Infected	Mid	Healthy	Visual
2021-01-19	00:16:00	Infected	Mid	TYLCV	Visual
2021-01-26	01:47:00	Infected	Mid	TYLCV	Visual
2021-01-26	05:10:00	Infected	Mid	TYLCV	Visual
2021-01-26	02:15:00	Infected	Mid	TYLCV	Visual
2021-01-26	01:52:00	Infected	Mid	Healthy	Visual
2021-01-26	01:25:00	Infected	Mid	TYLCV	Visual
2021-01-26	01:34:00	Infected	Mid	TYLCV	Visual
2021-01-26	00:49:00	Infected	Mid	Healthy	Visual
2021-01-26	02:32:00	Infected	Mid	TYLCV	Visual
2021-01-26	00:56:00	Infected	Mid	Healthy	Visual
2021-01-26	01:01:00	Infected	Mid	TYLCV	Visual
2021-02-02	01:38:00	Infected	Late	TYLCV	Visual
2021-02-02	00:58:00	Infected	Late	TYLCV	Visual
2021-02-02	01:02:00	Infected	Late	Healthy	Visual
2021-02-02	00:52:00	Infected	Late	TYLCV	Visual
2021-02-02	00:31:00	Infected	Late	TYLCV	Visual
2021-02-02	00:40:00	Infected	Late	TYLCV	Visual
2021-02-02	01:17:00	Infected	Late	Healthy	Visual
2021-02-02	01:47:00	Infected	Late	TYLCV	Visual
2021-02-02	01:26:00	Infected	Late	TYLCV	Visual
2021-02-02	00:18:00	Infected	Late	Healthy	Visual
2021-02-09	00:55:00	Infected	Pre	TYLCV	Visual
2021-02-09	01:35:00	Infected	Pre	TYLCV	Visual
2021-02-09	01:40:00	Infected	Pre	Healthy	Visual
2021-02-09	01:48:00	Infected	Pre	Healthy	Visual
2021-02-09	01:24:00	Infected	Pre	TYLCV	Visual
2021-02-09	02:55:00	Infected	Pre	TYLCV	Visual
2021-02-09	00:50:00	Infected	Pre	Healthy	Visual
2021-02-09	00:20:00	Infected	Pre	TYLCV	Visual
2021-02-09	00:28:00	Infected	Pre	Healthy	Visual
2021-02-09	01:35:00	Infected	Pre	TYLCV	Visual
2021-02-16	00:19:00	Uninfected	Mid	TYLCV	Visual
2021-02-16	05:50:00	Uninfected	Mid	TYLCV	Visual
2021-02-16	00:54:00	Uninfected	Mid	TYLCV	Visual
2021-02-16	01:16:00	Uninfected	Mid	Healthy	Visual
2021-02-16	00:17:00	Uninfected	Mid	TYLCV	Visual
2021-02-16	00:41:00	Uninfected	Mid	TYLCV	Visual
2021-02-16	01:48:00	Uninfected	Mid	Healthy	Visual
2021-02-16	01:09:00	Uninfected	Mid	Healthy	Visual
2021-02-16	02:04:00	Uninfected	Mid	TYLCV	Visual
2021-02-16	02:47:00	Uninfected	Mid	Healthy	Visual
2021-02-23	00:20:00	Uninfected	Pre	TYLCV	Visual
2021-02-23	01:01:00	Uninfected	Pre	TYLCV	Visual
2021-02-23	01:31:00	Uninfected	Pre	TYLCV	Visual
2021-02-23	02:43:00	Uninfected	Pre	TYLCV	Visual
2021-02-23	00:32:00	Uninfected	Pre	TYLCV	Visual
2021-02-23	01:37:00	Uninfected	Pre	TYLCV	Visual
2021-02-23	00:28:00	Uninfected	Pre	TYLCV	Visual
2021-02-23	00:37:00	Uninfected	Pre	Healthy	Visual
2021-02-23	05:10:00	Uninfected	Pre	TYLCV	Visual
2021-02-23	00:35:00	Uninfected	Pre	Healthy	Visual
2021-03-02	01:46:00	Uninfected	Late	Healthy	Visual
2021-03-02	01:08:00	Uninfected	Late	Healthy	Visual
2021-03-02	00:51:00	Uninfected	Late	Healthy	Visual
2021-03-02	00:53:00	Uninfected	Late	Healthy	Visual
2021-03-02	01:30:00	Uninfected	Late	Healthy	Visual
2021-03-02	00:42:00	Uninfected	Late	TYLCV	Visual
2021-03-02	00:43:00	Uninfected	Late	TYLCV	Visual
2021-03-02	00:36:00	Uninfected	Late	TYLCV	Visual
2021-03-02	00:17:00	Uninfected	Late	Healthy	Visual
2021-03-02	00:22:00	Uninfected	Late	TYLCV	Visual
2021-03-16	02:16:00	Uninfected	Late	Healthy	Visual
2021-03-16	00:46:00	Uninfected	Late	TYLCV	Visual
2021-03-16	02:29:00	Uninfected	Late	TYLCV	Visual
2021-03-16	01:32:00	Uninfected	Late	Healthy	Visual
2021-03-16	01:04:00	Uninfected	Late	TYLCV	Visual
2021-03-16	00:29:00	Uninfected	Late	Healthy	Visual
2021-03-16	00:42:00	Uninfected	Late	Healthy	Visual
2021-03-16	01:34:00	Uninfected	Late	TYLCV	Visual
2021-03-16	01:00:00	Uninfected	Late	Healthy	Visual
2021-03-16	01:37:00	Uninfected	Late	TYLCV	Visual
2021-03-30	01:37:00	Uninfected	Pre	Healthy	Visual
2021-03-30	02:14:00	Uninfected	Pre	TYLCV	Visual
2021-03-30	04:23:00	Uninfected	Pre	TYLCV	Visual
2021-03-30	00:28:00	Uninfected	Pre	TYLCV	Visual
2021-03-30	00:55:00	Uninfected	Pre	Healthy	Visual
2021-03-30	00:46:00	Uninfected	Pre	Healthy	Visual
2021-03-30	00:32:00	Uninfected	Pre	TYLCV	Visual
2021-03-30	02:59:00	Uninfected	Pre	Healthy	Visual
2021-03-30	00:37:00	Uninfected	Pre	TYLCV	Visual
2021-03-30	01:11:00	Uninfected	Pre	Healthy	Visual
2021-04-20	01:06:00	Infected	Pre	Healthy	Visual
2021-04-20	02:30:00	Infected	Pre	TYLCV	Visual
2021-04-20	01:10:00	Infected	Pre	TYLCV	Visual
2021-04-20	01:27:00	Infected	Pre	Healthy	Visual
2021-04-20	02:16:00	Infected	Pre	Healthy	Visual
2021-04-20	02:10:00	Infected	Pre	Healthy	Visual
2021-04-20	03:57:00	Infected	Pre	TYLCV	Visual
2021-04-20	00:40:00	Infected	Pre	TYLCV	Visual
2021-04-20	00:56:00	Infected	Pre	Healthy	Visual
2021-04-20	01:48:00	Infected	Pre	Healthy	Visual
2021-04-27	01:35:00	Infected	Late	Healthy	Visual
2021-04-27	01:25:00	Infected	Late	TYLCV	Visual
2021-04-27	00:58:00	Infected	Late	TYLCV	Visual
2021-04-27	05:15:00	Infected	Late	Healthy	Visual
2021-04-27	01:51:00	Infected	Late	Healthy	Visual
2021-04-27	01:39:00	Infected	Late	TYLCV	Visual
2021-04-27	02:18:00	Infected	Late	Healthy	Visual
2021-04-27	03:18:00	Infected	Late	Healthy	Visual
2021-04-27	04:10:00	Infected	Late	Healthy	Visual
2021-04-27	01:01:00	Infected	Late	Healthy	Visual
2020-01-29	02:33:00	Infected	Mid	TYLCV	Olfaction
2020-01-29	01:39:00	Infected	Mid	TYLCV	Olfaction
2020-01-29	01:12:00	Infected	Mid	Healthy	Olfaction
2020-01-29	01:45:00	Infected	Mid	TYLCV	Olfaction
2020-01-29	05:29:00	Infected	Mid	Healthy	Olfaction
2020-01-29	01:32:00	Infected	Mid	TYLCV	Olfaction
2020-01-29	01:23:00	Infected	Mid	Healthy	Olfaction
2020-01-29	02:00:00	Infected	Mid	Healthy	Olfaction
2020-01-29	01:22:00	Infected	Mid	TYLCV	Olfaction
2020-01-29	00:45:00	Infected	Mid	Healthy	Olfaction
2020-02-04	01:53:00	Infected	Late	TYLCV	Olfaction
2020-02-04	00:40:00	Infected	Late	Healthy	Olfaction
2020-02-04	01:43:00	Infected	Late	TYLCV	Olfaction
2020-02-04	01:16:00	Infected	Late	TYLCV	Olfaction
2020-02-04	01:38:00	Infected	Late	TYLCV	Olfaction
2020-02-04	02:40:00	Infected	Late	Healthy	Olfaction
2020-02-04	00:56:00	Infected	Late	TYLCV	Olfaction
2020-02-04	01:06:00	Infected	Late	Healthy	Olfaction
2020-02-04	01:58:00	Infected	Late	TYLCV	Olfaction
2020-02-04	02:04:00	Infected	Late	Healthy	Olfaction
2020-02-13	01:17:00	Infected	Pre	TYLCV	Olfaction
2020-02-13	03:15:00	Infected	Pre	TYLCV	Olfaction
2020-02-13	00:42:00	Infected	Pre	TYLCV	Olfaction
2020-02-13	01:05:00	Infected	Pre	TYLCV	Olfaction
2020-02-13	02:42:00	Infected	Pre	Healthy	Olfaction
2020-02-13	00:31:00	Infected	Pre	Healthy	Olfaction
2020-02-13	00:51:00	Infected	Pre	Healthy	Olfaction
2020-02-13	00:29:00	Infected	Pre	TYLCV	Olfaction
2020-02-13	03:48:00	Infected	Pre	TYLCV	Olfaction
2020-02-13	02:20:00	Infected	Pre	Healthy	Olfaction
2020-02-18	01:34:00	Uninfected	Pre	Healthy	Olfaction
2020-02-18	01:26:00	Uninfected	Pre	TYLCV	Olfaction
2020-02-18	00:47:00	Uninfected	Pre	Healthy	Olfaction
2020-02-18	00:52:00	Uninfected	Pre	Healthy	Olfaction
2020-02-18	01:39:00	Uninfected	Pre	TYLCV	Olfaction
2020-02-18	00:29:00	Uninfected	Pre	TYLCV	Olfaction
2020-02-18	01:55:00	Uninfected	Pre	Healthy	Olfaction
2020-02-18	01:07:00	Uninfected	Pre	Healthy	Olfaction
2020-02-18	00:50:00	Uninfected	Pre	Healthy	Olfaction
2020-02-18	01:21:00	Uninfected	Pre	TYLCV	Olfaction
2020-02-24	01:01:00	Uninfected	Late	Healthy	Olfaction
2020-02-24	01:31:00	Uninfected	Late	Healthy	Olfaction
2020-02-24	01:00:00	Uninfected	Late	Healthy	Olfaction
2020-02-24	01:28:00	Uninfected	Late	TYLCV	Olfaction
2020-02-24	01:37:00	Uninfected	Late	TYLCV	Olfaction
2020-02-24	00:52:00	Uninfected	Late	TYLCV	Olfaction
2020-02-24	02:10:00	Uninfected	Late	TYLCV	Olfaction
2020-02-24	01:05:00	Uninfected	Late	TYLCV	Olfaction
2020-02-24	01:08:00	Uninfected	Late	TYLCV	Olfaction
2020-02-24	01:20:00	Uninfected	Late	TYLCV	Olfaction
2020-02-25	02:10:00	Uninfected	Mid	Healthy	Olfaction
2020-02-25	05:48:00	Uninfected	Mid	TYLCV	Olfaction
2020-02-25	01:21:00	Uninfected	Mid	Healthy	Olfaction
2020-02-25	01:18:00	Uninfected	Mid	Healthy	Olfaction
2020-02-25	00:47:00	Uninfected	Mid	Healthy	Olfaction
2020-02-25	01:07:00	Uninfected	Mid	TYLCV	Olfaction
2020-02-25	02:15:00	Uninfected	Mid	Healthy	Olfaction
2020-02-25	02:45:00	Uninfected	Mid	TYLCV	Olfaction
2020-02-25	01:33:00	Uninfected	Mid	Healthy	Olfaction
2020-02-25	01:45:00	Uninfected	Mid	TYLCV	Olfaction
2020-03-03	03:29:00	Uninfected	Mid	Healthy	Olfaction
2020-03-03	01:22:00	Uninfected	Mid	TYLCV	Olfaction
2020-03-03	02:13:00	Uninfected	Mid	TYLCV	Olfaction
2020-03-03	03:23:00	Uninfected	Mid	Healthy	Olfaction
2020-03-03	00:49:00	Uninfected	Mid	Healthy	Olfaction
2020-03-03	00:32:00	Uninfected	Mid	Healthy	Olfaction
2020-03-03	01:06:00	Uninfected	Mid	TYLCV	Olfaction
2020-03-03	00:57:00	Uninfected	Mid	Healthy	Olfaction
2020-03-03	00:41:00	Uninfected	Mid	TYLCV	Olfaction
2020-03-03	01:08:00	Uninfected	Mid	Healthy	Olfaction
2020-03-20	00:46:00	Uninfected	Pre	TYLCV	Olfaction
2020-03-20	00:52:00	Uninfected	Pre	TYLCV	Olfaction
2020-03-20	02:07:00	Uninfected	Pre	TYLCV	Olfaction
2020-03-20	02:10:00	Uninfected	Pre	Healthy	Olfaction
2020-03-20	01:47:00	Uninfected	Pre	TYLCV	Olfaction
2020-03-20	03:22:00	Uninfected	Pre	Healthy	Olfaction
2020-03-20	00:55:00	Uninfected	Pre	TYLCV	Olfaction
2020-03-20	00:39:00	Uninfected	Pre	TYLCV	Olfaction
2020-03-20	01:44:00	Uninfected	Pre	Healthy	Olfaction
2020-03-20	01:56:00	Uninfected	Pre	Healthy	Olfaction
2020-07-31	01:48:00	Infected	Late	Healthy	Olfaction
2020-07-31	01:26:00	Infected	Late	TYLCV	Olfaction
2020-07-31	00:45:00	Infected	Late	TYLCV	Olfaction
2020-07-31	01:07:00	Infected	Late	TYLCV	Olfaction
2020-07-31	04:36:00	Infected	Late	Healthy	Olfaction
2020-07-31	01:31:00	Infected	Late	Healthy	Olfaction
2020-07-31	01:18:00	Infected	Late	TYLCV	Olfaction
2020-07-31	01:52:00	Infected	Late	Healthy	Olfaction
2020-07-31	01:01:00	Infected	Late	Healthy	Olfaction
2020-07-31	01:41:00	Infected	Late	Healthy	Olfaction
2020-08-07	00:47:00	Infected	Pre	Healthy	Olfaction
2020-08-07	00:33:00	Infected	Pre	Healthy	Olfaction
2020-08-07	00:37:00	Infected	Pre	Healthy	Olfaction
2020-08-07	02:13:00	Infected	Pre	Healthy	Olfaction
2020-08-07	02:32:00	Infected	Pre	Healthy	Olfaction
2020-08-07	02:06:00	Infected	Pre	TYLCV	Olfaction
2020-08-07	00:55:00	Infected	Pre	Healthy	Olfaction
2020-08-07	03:50:00	Infected	Pre	Healthy	Olfaction
2020-08-07	01:29:00	Infected	Pre	TYLCV	Olfaction
2020-08-07	01:40:00	Infected	Pre	TYLCV	Olfaction
2020-08-12	02:30:00	Uninfected	Late	TYLCV	Olfaction
2020-08-12	01:12:00	Uninfected	Late	TYLCV	Olfaction
2020-08-12	01:01:00	Uninfected	Late	Healthy	Olfaction
2020-08-12	02:28:00	Uninfected	Late	Healthy	Olfaction
2020-08-12	00:45:00	Uninfected	Late	TYLCV	Olfaction
2020-08-12	02:02:00	Uninfected	Late	Healthy	Olfaction
2020-08-12	02:13:00	Uninfected	Late	TYLCV	Olfaction
2020-08-12	01:18:00	Uninfected	Late	TYLCV	Olfaction
2020-08-12	00:57:00	Uninfected	Late	TYLCV	Olfaction
2020-08-12	06:54:00	Uninfected	Late	TYLCV	Olfaction
2020-08-17	01:32:00	Infected	Mid	TYLCV	Olfaction
2020-08-17	00:59:00	Infected	Mid	TYLCV	Olfaction
2020-08-17	01:35:00	Infected	Mid	Healthy	Olfaction
2020-08-17	01:29:00	Infected	Mid	TYLCV	Olfaction
2020-08-17	01:22:00	Infected	Mid	Healthy	Olfaction
2020-08-17	01:52:00	Infected	Mid	Healthy	Olfaction
2020-08-17	00:39:00	Infected	Mid	Healthy	Olfaction
2020-08-17	00:42:00	Infected	Mid	TYLCV	Olfaction
2020-08-17	00:47:00	Infected	Mid	TYLCV	Olfaction
2020-08-17	00:50:00	Infected	Mid	TYLCV	Olfaction
2021-01-20	02:23:00	Infected	Mid	TYLCV	Olfaction
2021-01-20	00:43:00	Infected	Mid	Healthy	Olfaction
2021-01-20	04:33:00	Infected	Mid	TYLCV	Olfaction
2021-01-20	00:28:00	Infected	Mid	Healthy	Olfaction
2021-01-20	00:47:00	Infected	Mid	TYLCV	Olfaction
2021-01-20	00:26:00	Infected	Mid	Healthy	Olfaction
2021-01-20	03:03:00	Infected	Mid	Healthy	Olfaction
2021-01-20	01:20:00	Infected	Mid	TYLCV	Olfaction
2021-01-20	02:51:00	Infected	Mid	TYLCV	Olfaction
2021-01-20	00:48:00	Infected	Mid	TYLCV	Olfaction
2021-01-27	03:58:00	Infected	Mid	TYLCV	Olfaction
2021-01-27	04:24:00	Infected	Mid	Healthy	Olfaction
2021-01-27	00:25:00	Infected	Mid	TYLCV	Olfaction
2021-01-27	00:42:00	Infected	Mid	TYLCV	Olfaction
2021-01-27	02:06:00	Infected	Mid	TYLCV	Olfaction
2021-01-27	00:23:00	Infected	Mid	TYLCV	Olfaction
2021-01-27	00:28:00	Infected	Mid	TYLCV	Olfaction
2021-01-27	00:56:00	Infected	Mid	Healthy	Olfaction
2021-01-27	02:05:00	Infected	Mid	Healthy	Olfaction
2021-01-27	02:01:00	Infected	Mid	Healthy	Olfaction
2021-02-03	02:20:00	Infected	Late	TYLCV	Olfaction
2021-02-03	01:45:00	Infected	Late	TYLCV	Olfaction
2021-02-03	02:47:00	Infected	Late	TYLCV	Olfaction
2021-02-03	04:58:00	Infected	Late	TYLCV	Olfaction
2021-02-03	05:23:00	Infected	Late	Healthy	Olfaction
2021-02-03	04:43:00	Infected	Late	Healthy	Olfaction
2021-02-03	00:47:00	Infected	Late	Healthy	Olfaction
2021-02-03	02:39:00	Infected	Late	TYLCV	Olfaction
2021-02-03	01:28:00	Infected	Late	Healthy	Olfaction
2021-02-03	00:30:00	Infected	Late	Healthy	Olfaction
2021-02-10	00:57:00	Infected	Pre	TYLCV	Olfaction
2021-02-10	02:44:00	Infected	Pre	TYLCV	Olfaction
2021-02-10	00:41:00	Infected	Pre	Healthy	Olfaction
2021-02-10	01:19:00	Infected	Pre	TYLCV	Olfaction
2021-02-10	02:21:00	Infected	Pre	TYLCV	Olfaction
2021-02-10	02:07:00	Infected	Pre	TYLCV	Olfaction
2021-02-10	03:36:00	Infected	Pre	TYLCV	Olfaction
2021-02-10	01:52:00	Infected	Pre	TYLCV	Olfaction
2021-02-10	00:42:00	Infected	Pre	Healthy	Olfaction
2021-02-10	01:25:00	Infected	Pre	Healthy	Olfaction
2021-02-17	01:16:00	Uninfected	Mid	Healthy	Olfaction
2021-02-17	00:48:00	Uninfected	Mid	Healthy	Olfaction
2021-02-17	01:47:00	Uninfected	Mid	Healthy	Olfaction
2021-02-17	00:31:00	Uninfected	Mid	Healthy	Olfaction
2021-02-17	00:08:00	Uninfected	Mid	TYLCV	Olfaction
2021-02-17	01:38:00	Uninfected	Mid	Healthy	Olfaction
2021-02-17	02:21:00	Uninfected	Mid	Healthy	Olfaction
2021-02-17	00:52:00	Uninfected	Mid	TYLCV	Olfaction
2021-02-17	01:38:00	Uninfected	Mid	TYLCV	Olfaction
2021-02-17	01:30:00	Uninfected	Mid	TYLCV	Olfaction
2021-02-24	00:07:00	Uninfected	Pre	TYLCV	Olfaction
2021-02-24	00:57:00	Uninfected	Pre	Healthy	Olfaction
2021-02-24	01:13:00	Uninfected	Pre	TYLCV	Olfaction
2021-02-24	01:37:00	Uninfected	Pre	Healthy	Olfaction
2021-02-24	00:26:00	Uninfected	Pre	TYLCV	Olfaction
2021-02-24	00:54:00	Uninfected	Pre	Healthy	Olfaction
2021-02-24	01:18:00	Uninfected	Pre	Healthy	Olfaction
2021-02-24	00:55:00	Uninfected	Pre	Healthy	Olfaction
2021-02-24	01:59:00	Uninfected	Pre	TYLCV	Olfaction
2021-02-24	00:38:00	Uninfected	Pre	Healthy	Olfaction
2021-03-03	00:18:00	Uninfected	Late	TYLCV	Olfaction
2021-03-03	04:41:00	Uninfected	Late	Healthy	Olfaction
2021-03-03	00:30:00	Uninfected	Late	TYLCV	Olfaction
2021-03-03	00:25:00	Uninfected	Late	Healthy	Olfaction
2021-03-03	00:54:00	Uninfected	Late	TYLCV	Olfaction
2021-03-03	00:26:00	Uninfected	Late	TYLCV	Olfaction
2021-03-03	01:18:00	Uninfected	Late	TYLCV	Olfaction
2021-03-03	01:27:00	Uninfected	Late	TYLCV	Olfaction
2021-03-03	01:06:00	Uninfected	Late	Healthy	Olfaction
2021-03-03	00:14:00	Uninfected	Late	TYLCV	Olfaction
2021-03-17	00:38:00	Uninfected	Late	TYLCV	Olfaction
2021-03-17	00:24:00	Uninfected	Late	Healthy	Olfaction
2021-03-17	01:59:00	Uninfected	Late	TYLCV	Olfaction
2021-03-17	00:25:00	Uninfected	Late	TYLCV	Olfaction
2021-03-17	00:29:00	Uninfected	Late	Healthy	Olfaction
2021-03-17	00:51:00	Uninfected	Late	TYLCV	Olfaction
2021-03-17	00:38:00	Uninfected	Late	TYLCV	Olfaction
2021-03-17	01:32:00	Uninfected	Late	TYLCV	Olfaction
2021-03-17	02:13:00	Uninfected	Late	Healthy	Olfaction
2021-03-17	01:07:00	Uninfected	Late	TYLCV	Olfaction
2021-03-24	00:20:00	Uninfected	Mid	TYLCV	Olfaction
2021-03-24	02:05:00	Uninfected	Mid	TYLCV	Olfaction
2021-03-24	03:24:00	Uninfected	Mid	TYLCV	Olfaction
2021-03-24	03:01:00	Uninfected	Mid	TYLCV	Olfaction
2021-03-24	00:50:00	Uninfected	Mid	TYLCV	Olfaction
2021-03-24	02:22:00	Uninfected	Mid	Healthy	Olfaction
2021-03-24	01:26:00	Uninfected	Mid	Healthy	Olfaction
2021-03-24	00:47:00	Uninfected	Mid	Healthy	Olfaction
2021-03-24	00:46:00	Uninfected	Mid	Healthy	Olfaction
2021-03-24	00:56:00	Uninfected	Mid	TYLCV	Olfaction
2021-03-31	00:23:00	Uninfected	Pre	Healthy	Olfaction
2021-03-31	01:04:00	Uninfected	Pre	TYLCV	Olfaction
2021-03-31	00:27:00	Uninfected	Pre	Healthy	Olfaction
2021-03-31	01:37:00	Uninfected	Pre	Healthy	Olfaction
2021-03-31	01:20:00	Uninfected	Pre	Healthy	Olfaction
2021-03-31	01:05:00	Uninfected	Pre	Healthy	Olfaction
2021-03-31	01:07:00	Uninfected	Pre	Healthy	Olfaction
2021-03-31	02:42:00	Uninfected	Pre	TYLCV	Olfaction
2021-03-31	01:11:00	Uninfected	Pre	Healthy	Olfaction
2021-03-31	00:39:00	Uninfected	Pre	Healthy	Olfaction
2021-04-21	00:59:00	Infected	Pre	TYLCV	Olfaction
2021-04-21	01:22:00	Infected	Pre	Healthy	Olfaction
2021-04-21	02:25:00	Infected	Pre	TYLCV	Olfaction
2021-04-21	03:06:00	Infected	Pre	Healthy	Olfaction
2021-04-21	01:10:00	Infected	Pre	TYLCV	Olfaction
2021-04-21	02:56:00	Infected	Pre	Healthy	Olfaction
2021-04-21	01:52:00	Infected	Pre	Healthy	Olfaction
2021-04-21	01:50:00	Infected	Pre	TYLCV	Olfaction
2021-04-21	01:23:00	Infected	Pre	Healthy	Olfaction
2021-04-21	01:53:00	Infected	Pre	TYLCV	Olfaction
2021-04-28	02:52:00	Infected	Late	TYLCV	Olfaction
2021-04-28	01:37:00	Infected	Late	Healthy	Olfaction
2021-04-28	01:20:00	Infected	Late	Healthy	Olfaction
2021-04-28	01:13:00	Infected	Late	Healthy	Olfaction
2021-04-28	00:48:00	Infected	Late	Healthy	Olfaction
2021-04-28	03:56:00	Infected	Late	TYLCV	Olfaction
2021-04-28	02:43:00	Infected	Late	TYLCV	Olfaction
2021-04-28	01:22:00	Infected	Late	Healthy	Olfaction
2021-04-28	01:00:00	Infected	Late	Healthy	Olfaction
2021-04-28	01:01:00	Infected	Late	Healthy	Olfaction
2020-01-29	06:52:00	Infected	Mid	TYLCV	V+O
2020-01-29	01:11:00	Infected	Mid	Healthy	V+O
2020-01-29	00:52:00	Infected	Mid	Healthy	V+O
2020-01-29	01:16:00	Infected	Mid	Healthy	V+O
2020-01-29	00:21:00	Infected	Mid	Healthy	V+O
2020-01-29	00:45:00	Infected	Mid	Healthy	V+O
2020-01-29	00:26:00	Infected	Mid	TYLCV	V+O
2020-01-29	01:09:00	Infected	Mid	Healthy	V+O
2020-01-29	00:20:00	Infected	Mid	Healthy	V+O
2020-01-29	00:57:00	Infected	Mid	Healthy	V+O
2020-02-04	02:36:00	Infected	Late	TYLCV	V+O
2020-02-04	00:43:00	Infected	Late	Healthy	V+O
2020-02-04	00:59:00	Infected	Late	TYLCV	V+O
2020-02-04	02:43:00	Infected	Late	Healthy	V+O
2020-02-04	01:04:00	Infected	Late	TYLCV	V+O
2020-02-04	01:32:00	Infected	Late	TYLCV	V+O
2020-02-04	01:56:00	Infected	Late	TYLCV	V+O
2020-02-04	01:01:00	Infected	Late	TYLCV	V+O
2020-02-04	01:09:00	Infected	Late	Healthy	V+O
2020-02-04	00:42:00	Infected	Late	Healthy	V+O
2020-02-13	03:27:00	Infected	Pre	Healthy	V+O
2020-02-13	06:53:00	Infected	Pre	TYLCV	V+O
2020-02-13	01:06:00	Infected	Pre	TYLCV	V+O
2020-02-13	00:58:00	Infected	Pre	TYLCV	V+O
2020-02-13	00:29:00	Infected	Pre	Healthy	V+O
2020-02-13	01:23:00	Infected	Pre	Healthy	V+O
2020-02-13	00:53:00	Infected	Pre	TYLCV	V+O
2020-02-13	02:02:00	Infected	Pre	TYLCV	V+O
2020-02-13	02:06:00	Infected	Pre	Healthy	V+O
2020-02-13	01:04:00	Infected	Pre	Healthy	V+O
2020-02-18	03:30:00	Uninfected	Pre	Healthy	V+O
2020-02-18	01:36:00	Uninfected	Pre	TYLCV	V+O
2020-02-18	01:06:00	Uninfected	Pre	Healthy	V+O
2020-02-18	01:11:00	Uninfected	Pre	Healthy	V+O
2020-02-18	00:41:00	Uninfected	Pre	TYLCV	V+O
2020-02-18	06:28:00	Uninfected	Pre	Healthy	V+O
2020-02-18	01:03:00	Uninfected	Pre	Healthy	V+O
2020-02-18	01:52:00	Uninfected	Pre	TYLCV	V+O
2020-02-18	01:33:00	Uninfected	Pre	TYLCV	V+O
2020-02-18	01:04:00	Uninfected	Pre	Healthy	V+O
2020-02-24	01:52:00	Uninfected	Late	TYLCV	V+O
2020-02-24	02:19:00	Uninfected	Late	TYLCV	V+O
2020-02-24	01:41:00	Uninfected	Late	TYLCV	V+O
2020-02-24	01:39:00	Uninfected	Late	TYLCV	V+O
2020-02-24	03:28:00	Uninfected	Late	TYLCV	V+O
2020-02-24	00:52:00	Uninfected	Late	TYLCV	V+O
2020-02-24	01:58:00	Uninfected	Late	Healthy	V+O
2020-02-24	01:28:00	Uninfected	Late	TYLCV	V+O
2020-02-24	02:34:00	Uninfected	Late	TYLCV	V+O
2020-02-24	02:40:00	Uninfected	Late	TYLCV	V+O
2020-02-25	01:17:00	Uninfected	Mid	Healthy	V+O
2020-02-25	01:44:00	Uninfected	Mid	Healthy	V+O
2020-02-25	01:57:00	Uninfected	Mid	TYLCV	V+O
2020-02-25	00:53:00	Uninfected	Mid	TYLCV	V+O
2020-02-25	02:04:00	Uninfected	Mid	TYLCV	V+O
2020-02-25	01:22:00	Uninfected	Mid	TYLCV	V+O
2020-02-25	00:46:00	Uninfected	Mid	TYLCV	V+O
2020-02-25	00:40:00	Uninfected	Mid	Healthy	V+O
2020-02-25	01:34:00	Uninfected	Mid	TYLCV	V+O
2020-02-25	01:39:00	Uninfected	Mid	TYLCV	V+O
2020-03-03	00:58:00	Uninfected	Mid	Healthy	V+O
2020-03-03	01:04:00	Uninfected	Mid	Healthy	V+O
2020-03-03	01:43:00	Uninfected	Mid	TYLCV	V+O
2020-03-03	00:36:00	Uninfected	Mid	TYLCV	V+O
2020-03-03	01:17:00	Uninfected	Mid	TYLCV	V+O
2020-03-03	00:47:00	Uninfected	Mid	TYLCV	V+O
2020-03-03	02:31:00	Uninfected	Mid	Healthy	V+O
2020-03-03	00:36:00	Uninfected	Mid	TYLCV	V+O
2020-03-03	01:07:00	Uninfected	Mid	TYLCV	V+O
2020-03-03	00:39:00	Uninfected	Mid	Healthy	V+O
2020-03-20	00:39:00	Uninfected	Pre	TYLCV	V+O
2020-03-20	01:10:00	Uninfected	Pre	Healthy	V+O
2020-03-20	02:24:00	Uninfected	Pre	TYLCV	V+O
2020-03-20	01:25:00	Uninfected	Pre	TYLCV	V+O
2020-03-20	02:13:00	Uninfected	Pre	Healthy	V+O
2020-03-20	01:22:00	Uninfected	Pre	TYLCV	V+O
2020-03-20	01:25:00	Uninfected	Pre	TYLCV	V+O
2020-03-20	01:30:00	Uninfected	Pre	Healthy	V+O
2020-03-20	00:51:00	Uninfected	Pre	TYLCV	V+O
2020-03-20	04:04:00	Uninfected	Pre	TYLCV	V+O
2020-07-31	02:24:00	Infected	Late	TYLCV	V+O
2020-07-31	04:39:00	Infected	Late	Healthy	V+O
2020-07-31	00:33:00	Infected	Late	Healthy	V+O
2020-07-31	04:43:00	Infected	Late	Healthy	V+O
2020-07-31	01:02:00	Infected	Late	Healthy	V+O
2020-07-31	02:54:00	Infected	Late	Healthy	V+O
2020-07-31	02:46:00	Infected	Late	TYLCV	V+O
2020-07-31	02:35:00	Infected	Late	Healthy	V+O
2020-07-31	04:53:00	Infected	Late	Healthy	V+O
2020-07-31	01:28:00	Infected	Late	Healthy	V+O
2020-08-07	01:31:00	Infected	Pre	Healthy	V+O
2020-08-07	04:05:00	Infected	Pre	TYLCV	V+O
2020-08-07	00:47:00	Infected	Pre	Healthy	V+O
2020-08-07	03:03:00	Infected	Pre	Healthy	V+O
2020-08-07	01:10:00	Infected	Pre	Healthy	V+O
2020-08-07	01:20:00	Infected	Pre	Healthy	V+O
2020-08-07	01:25:00	Infected	Pre	Healthy	V+O
2020-08-07	01:59:00	Infected	Pre	TYLCV	V+O
2020-08-07	00:57:00	Infected	Pre	Healthy	V+O
2020-08-07	03:27:00	Infected	Pre	TYLCV	V+O
2020-08-12	02:03:00	Uninfected	Late	TYLCV	V+O
2020-08-12	01:27:00	Uninfected	Late	TYLCV	V+O
2020-08-12	00:55:00	Uninfected	Late	TYLCV	V+O
2020-08-12	01:56:00	Uninfected	Late	Healthy	V+O
2020-08-12	01:47:00	Uninfected	Late	TYLCV	V+O
2020-08-12	02:38:00	Uninfected	Late	TYLCV	V+O
2020-08-12	00:52:00	Uninfected	Late	TYLCV	V+O
2020-08-12	01:48:00	Uninfected	Late	TYLCV	V+O
2020-08-12	01:14:00	Uninfected	Late	TYLCV	V+O
2020-08-12	00:50:00	Uninfected	Late	TYLCV	V+O
2020-08-19	02:05:00	Infected	Mid	TYLCV	V+O
2020-08-19	01:21:00	Infected	Mid	TYLCV	V+O
2020-08-19	01:31:00	Infected	Mid	Healthy	V+O
2020-08-19	00:21:00	Infected	Mid	TYLCV	V+O
2020-08-19	02:05:00	Infected	Mid	TYLCV	V+O
2020-08-19	01:30:00	Infected	Mid	TYLCV	V+O
2020-08-19	03:05:00	Infected	Mid	Healthy	V+O
2020-08-19	02:55:00	Infected	Mid	TYLCV	V+O
2020-08-19	02:16:00	Infected	Mid	TYLCV	V+O
2020-08-19	06:02:00	Infected	Mid	Healthy	V+O
2021-01-27	02:11:00	Infected	Mid	Healthy	V+O
2021-01-27	01:16:00	Infected	Mid	Healthy	V+O
2021-01-27	00:52:00	Infected	Mid	TYLCV	V+O
2021-01-27	00:16:00	Infected	Mid	Healthy	V+O
2021-01-27	01:10:00	Infected	Mid	Healthy	V+O
2021-01-27	01:16:00	Infected	Mid	TYLCV	V+O
2021-01-27	02:01:00	Infected	Mid	Healthy	V+O
2021-01-27	00:11:00	Infected	Mid	TYLCV	V+O
2021-01-27	00:52:00	Infected	Mid	Healthy	V+O
2021-01-27	00:15:00	Infected	Mid	TYLCV	V+O
2012-02-03	02:33:00	Infected	Late	Healthy	V+O
2021-02-03	00:27:00	Infected	Late	TYLCV	V+O
2021-02-03	00:52:00	Infected	Late	TYLCV	V+O
2021-02-03	02:16:00	Infected	Late	TYLCV	V+O
2021-02-03	02:45:00	Infected	Late	TYLCV	V+O
2021-02-03	04:22:00	Infected	Late	TYLCV	V+O
2021-02-03	00:22:00	Infected	Late	TYLCV	V+O
2021-02-03	01:09:00	Infected	Late	Healthy	V+O
2021-02-03	03:27:00	Infected	Late	Healthy	V+O
2021-02-03	00:27:00	Infected	Late	TYLCV	V+O
2021-02-10	00:58:00	Infected	Pre	TYLCV	V+O
2021-02-10	02:51:00	Infected	Pre	TYLCV	V+O
2021-02-10	01:03:00	Infected	Pre	Healthy	V+O
2021-02-10	01:37:00	Infected	Pre	TYLCV	V+O
2021-02-10	00:44:00	Infected	Pre	Healthy	V+O
2021-02-10	00:21:00	Infected	Pre	Healthy	V+O
2021-02-10	01:58:00	Infected	Pre	TYLCV	V+O
2021-02-10	02:34:00	Infected	Pre	Healthy	V+O
2021-02-10	01:29:00	Infected	Pre	TYLCV	V+O
2021-02-10	00:17:00	Infected	Pre	Healthy	V+O
2021-02-17	00:27:00	Uninfected	Mid	Healthy	V+O
2021-02-17	05:16:00	Uninfected	Mid	TYLCV	V+O
2021-02-17	00:55:00	Uninfected	Mid	Healthy	V+O
2021-02-17	00:19:00	Uninfected	Mid	TYLCV	V+O
2021-02-17	00:56:00	Uninfected	Mid	Healthy	V+O
2021-02-17	01:23:00	Uninfected	Mid	Healthy	V+O
2021-02-17	01:00:00	Uninfected	Mid	TYLCV	V+O
2021-02-17	01:03:00	Uninfected	Mid	TYLCV	V+O
2021-02-17	00:25:00	Uninfected	Mid	Healthy	V+O
2021-02-17	01:47:00	Uninfected	Mid	TYLCV	V+O
2021-02-24	00:40:00	Uninfected	Pre	TYLCV	V+O
2021-02-24	01:04:00	Uninfected	Pre	TYLCV	V+O
2021-02-24	01:46:00	Uninfected	Pre	TYLCV	V+O
2021-02-24	00:51:00	Uninfected	Pre	TYLCV	V+O
2021-02-24	00:09:00	Uninfected	Pre	TYLCV	V+O
2021-02-24	00:59:00	Uninfected	Pre	Healthy	V+O
2021-02-24	00:18:00	Uninfected	Pre	Healthy	V+O
2021-02-24	00:14:00	Uninfected	Pre	Healthy	V+O
2021-02-24	01:12:00	Uninfected	Pre	TYLCV	V+O
2021-02-24	00:30:00	Uninfected	Pre	TYLCV	V+O
2021-03-03	00:38:00	Uninfected	Late	TYLCV	V+O
2021-03-03	02:34:00	Uninfected	Late	Healthy	V+O
2021-03-03	01:44:00	Uninfected	Late	TYLCV	V+O
2021-03-03	00:46:00	Uninfected	Late	TYLCV	V+O
2021-03-03	00:37:00	Uninfected	Late	TYLCV	V+O
2021-03-03	00:53:00	Uninfected	Late	Healthy	V+O
2021-03-03	00:12:00	Uninfected	Late	Healthy	V+O
2021-03-03	00:10:00	Uninfected	Late	TYLCV	V+O
2021-03-03	00:11:00	Uninfected	Late	TYLCV	V+O
2021-03-03	00:45:00	Uninfected	Late	Healthy	V+O
2021-03-17	01:05:00	Uninfected	Late	Healthy	V+O
2021-03-17	02:29:00	Uninfected	Late	TYLCV	V+O
2021-03-17	00:24:00	Uninfected	Late	Healthy	V+O
2021-03-17	01:22:00	Uninfected	Late	TYLCV	V+O
2021-03-17	02:18:00	Uninfected	Late	Healthy	V+O
2021-03-17	00:24:00	Uninfected	Late	Healthy	V+O
2021-03-17	04:25:00	Uninfected	Late	TYLCV	V+O
2021-03-17	00:51:00	Uninfected	Late	TYLCV	V+O
2021-03-17	01:32:00	Uninfected	Late	TYLCV	V+O
2021-03-17	00:40:00	Uninfected	Late	Healthy	V+O
2021-03-24	00:24:00	Uninfected	Mid	Healthy	V+O
2021-03-24	01:25:00	Uninfected	Mid	Healthy	V+O
2021-03-24	04:41:00	Uninfected	Mid	TYLCV	V+O
2021-03-24	00:24:00	Uninfected	Mid	Healthy	V+O
2021-03-24	00:49:00	Uninfected	Mid	TYLCV	V+O
2021-03-24	01:01:00	Uninfected	Mid	TYLCV	V+O
2021-03-24	00:35:00	Uninfected	Mid	Healthy	V+O
2021-03-24	01:29:00	Uninfected	Mid	Healthy	V+O
2021-03-24	02:55:00	Uninfected	Mid	Healthy	V+O
2021-03-24	00:37:00	Uninfected	Mid	Healthy	V+O
2021-03-31	00:37:00	Uninfected	Pre	TYLCV	V+O
2021-03-31	02:17:00	Uninfected	Pre	Healthy	V+O
2021-03-31	00:18:00	Uninfected	Pre	Healthy	V+O
2021-03-31	00:41:00	Uninfected	Pre	TYLCV	V+O
2021-03-31	00:20:00	Uninfected	Pre	Healthy	V+O
2021-03-31	01:27:00	Uninfected	Pre	TYLCV	V+O
2021-03-31	01:14:00	Uninfected	Pre	TYLCV	V+O
2021-03-31	03:01:00	Uninfected	Pre	Healthy	V+O
2021-03-31	02:00:00	Uninfected	Pre	TYLCV	V+O
2021-03-31	01:09:00	Uninfected	Pre	TYLCV	V+O
2021-04-14	02:29:00	Infected	Mid	Healthy	V+O
2021-04-14	01:47:00	Infected	Mid	Healthy	V+O
2021-04-14	00:33:00	Infected	Mid	Healthy	V+O
2021-04-14	00:52:00	Infected	Mid	Healthy	V+O
2021-04-14	03:00:00	Infected	Mid	Healthy	V+O
2021-04-14	01:36:00	Infected	Mid	TYLCV	V+O
2021-04-14	03:23:00	Infected	Mid	TYLCV	V+O
2021-04-14	00:40:00	Infected	Mid	Healthy	V+O
2021-04-14	00:31:00	Infected	Mid	Healthy	V+O
2021-04-14	01:43:00	Infected	Mid	Healthy	V+O
2021-04-21	00:40:00	Infected	Pre	Healthy	V+O
2021-04-21	02:06:00	Infected	Pre	TYLCV	V+O
2021-04-21	02:27:00	Infected	Pre	Healthy	V+O
2021-04-21	01:51:00	Infected	Pre	TYLCV	V+O
2021-04-21	00:44:00	Infected	Pre	TYLCV	V+O
2021-04-21	03:56:00	Infected	Pre	Healthy	V+O
2021-04-21	01:49:00	Infected	Pre	Healthy	V+O
2021-04-21	01:08:00	Infected	Pre	TYLCV	V+O
2021-04-21	01:36:00	Infected	Pre	Healthy	V+O
2021-04-21	01:05:00	Infected	Pre	Healthy	V+O
2021-04-28	00:45:00	Infected	Late	Healthy	V+O
2021-04-28	01:28:00	Infected	Late	Healthy	V+O
2021-04-28	00:33:00	Infected	Late	TYLCV	V+O
2021-04-28	03:12:00	Infected	Late	TYLCV	V+O
2021-04-28	01:59:00	Infected	Late	Healthy	V+O
2021-04-28	01:03:00	Infected	Late	Healthy	V+O
2021-04-28	02:33:00	Infected	Late	TYLCV	V+O
2021-04-28	02:00:00	Infected	Late	TYLCV	V+O
2021-04-28	00:33:00	Infected	Late	TYLCV	V+O
2021-04-28	02:37:00	Infected	Late	Healthy	V+O
2021-08-09	00:30:00	tomato	healthycontrol	tomato	control
2021-08-09	00:38:00	tomato	healthycontrol	tomato	control
2021-08-09	00:44:00	tomato	healthycontrol	tomato	control
2021-08-09	03:04:00	tomato	healthycontrol	collard	control
2021-08-09	01:41:00	tomato	healthycontrol	tomato	control
2021-08-09	01:17:00	tomato	healthycontrol	tomato	control
2021-08-09	01:21:00	tomato	healthycontrol	tomato	control
2021-08-09	02:30:00	tomato	healthycontrol	tomato	control
2021-08-09	01:02:00	tomato	healthycontrol	tomato	control
2021-08-09	01:32:00	tomato	healthycontrol	collard	control
2021-08-09	02:05:00	collard	healthycontrol	tomato	control
2021-08-09	02:53:00	collard	healthycontrol	tomato	control
2021-08-09	03:31:00	collard	healthycontrol	tomato	control
2021-08-09	00:58:00	collard	healthycontrol	tomato	control
2021-08-09	00:54:00	collard	healthycontrol	collard	control
2021-08-09	01:40:00	collard	healthycontrol	tomato	control
2021-08-09	01:02:00	collard	healthycontrol	tomato	control
2021-08-09	00:50:00	collard	healthycontrol	collard	control
2021-08-09	01:15:00	collard	healthycontrol	tomato	control
2021-08-09	01:12:00	collard	healthycontrol	tomato	control
2021-08-24	00:30:00	tomato	healthycontrol	collard	control
2021-08-24	01:18:00	tomato	healthycontrol	tomato	control
2021-08-24	01:50:00	tomato	healthycontrol	tomato	control
2021-08-24	02:55:00	tomato	healthycontrol	tomato	control
2021-08-24	04:30:00	tomato	healthycontrol	tomato	control
2021-08-24	01:03:00	tomato	healthycontrol	collard	control
2021-08-24	02:58:00	tomato	healthycontrol	tomato	control
2021-08-24	02:54:00	tomato	healthycontrol	tomato	control
2021-08-24	01:17:00	tomato	healthycontrol	collard	control
2021-08-24	02:12:00	tomato	healthycontrol	tomato	control
2021-08-24	00:52:00	collard	healthycontrol	tomato	control
2021-08-24	04:13:00	collard	healthycontrol	tomato	control
2021-08-24	00:43:00	collard	healthycontrol	tomato	control
2021-08-24	01:05:00	collard	healthycontrol	collard	control
2021-08-24	00:16:00	collard	healthycontrol	tomato	control
2021-08-24	00:57:00	collard	healthycontrol	tomato	control
2021-08-24	00:34:00	collard	healthycontrol	collard	control
2021-08-24	01:46:00	collard	healthycontrol	tomato	control
2021-08-24	01:10:00	collard	healthycontrol	tomato	control
2021-08-24	02:00:00	collard	healthycontrol	tomato	control
2021-09-13	02:51:00	tomato	healthycontrol	tomato	control
2021-09-13	04:37:00	tomato	healthycontrol	tomato	control
2021-09-13	01:05:00	tomato	healthycontrol	tomato	control
2021-09-13	01:32:00	tomato	healthycontrol	collard	control
2021-09-13	02:12:00	tomato	healthycontrol	tomato	control
2021-09-13	02:30:00	tomato	healthycontrol	tomato	control
2021-09-13	00:51:00	tomato	healthycontrol	tomato	control
2021-09-13	01:05:00	tomato	healthycontrol	collard	control
2021-09-13	00:25:00	tomato	healthycontrol	tomato	control
2021-09-13	02:18:00	tomato	healthycontrol	collard	control
2021-09-13	00:15:00	collard	healthycontrol	collard	control
2021-09-13	00:57:00	collard	healthycontrol	tomato	control
2021-09-13	00:59:00	collard	healthycontrol	collard	control
2021-09-13	01:10:00	collard	healthycontrol	tomato	control
2021-09-13	00:27:00	collard	healthycontrol	tomato	control
2021-09-13	00:57:00	collard	healthycontrol	collard	control
2021-09-13	00:33:00	collard	healthycontrol	tomato	control
2021-09-13	00:40:00	collard	healthycontrol	tomato	control
2021-09-13	00:29:00	collard	healthycontrol	tomato	control
2021-09-13	01:28:00	collard	healthycontrol	tomato	control
2021-09-20	02:41:00	tomato	healthycontrol	tomato	control
2021-09-20	05:00:00	tomato	healthycontrol	tomato	control
2021-09-20	00:21:00	tomato	healthycontrol	tomato	control
2021-09-20	04:33:00	tomato	healthycontrol	collard	control
2021-09-20	00:35:00	tomato	healthycontrol	collard	control
2021-09-20	02:46:00	tomato	healthycontrol	tomato	control
2021-09-20	00:29:00	tomato	healthycontrol	tomato	control
2021-09-20	02:19:00	tomato	healthycontrol	tomato	control
2021-09-20	00:15:00	tomato	healthycontrol	tomato	control
2021-09-20	01:38:00	tomato	healthycontrol	tomato	control
2021-09-20	01:02:00	collard	healthycontrol	collard	control
2021-09-20	01:04:00	collard	healthycontrol	tomato	control
2021-09-20	00:40:00	collard	healthycontrol	collard	control
2021-09-20	01:21:00	collard	healthycontrol	collard	control
2021-09-20	00:22:00	collard	healthycontrol	tomato	control
2021-09-20	00:32:00	collard	healthycontrol	tomato	control
2021-09-20	00:54:00	collard	healthycontrol	collard	control
2021-09-20	01:12:00	collard	healthycontrol	tomato	control
2021-09-20	01:15:00	collard	healthycontrol	tomato	control
2021-09-20	01:34:00	collard	healthycontrol	tomato	control
