# Supplementary material for: Tomato yellow leaf curl virus manipulates Bemisia tabaci, MEAM1 both directly and indirectly through changes in visual and volatile cues
Source: PeerJ. 2024 Jul 23;12:e17665. doi: 10.7717/peerj.17665 (PMC11276755; doi:10.7717/peerj.17665)
Supplement: Supplemental Information 11 [file peerj-12-17665-s011.csv]

Date	Number	Trt	Type	Choice	Number			Type_2	Treatment	Control
8/28/2023	1	1	Unifected	Treatment	1			Unifected	70	45
8/28/2023	2	1	Unifected	Treatment	1			Infected	40	81
8/28/2023	3	1	Unifected	Control	0
8/28/2023	4	1	Unifected	NR	NR
8/28/2023	5	1	Unifected	Control	0			chisuare
8/28/2023	6	1	Unifected	Control	0			#VALUE!
8/28/2023	7	1	Unifected	Control	0
8/28/2023	8	1	Unifected	Control	0
8/28/2023	9	1	Unifected	Treatment	1
8/28/2023	10	1	Unifected	Control	0
8/28/2023	11	1	Unifected	Treatment	1
8/28/2023	12	1	Unifected	Treatment	1
8/28/2023	13	1	Unifected	Treatment	1
8/28/2023	14	1	Unifected	Treatment	1
8/28/2023	15	1	Unifected	Control	0
8/28/2023	16	1	Unifected	Treatment	1
8/28/2023	17	1	Unifected	Control	0
8/28/2023	18	1	Unifected	Control	0
8/28/2023	19	1	Unifected	Treatment	1
8/28/2023	20	1	Unifected	Control	0
8/28/2023	21	1	Unifected	Control	0
8/28/2023	22	1	Unifected	Treatment	1
8/28/2023	23	1	Unifected	Control	0
8/28/2023	24	1	Unifected	Treatment	1
8/28/2023	25	1	Unifected	Control	0
8/28/2023	26	1	Unifected	Treatment	1
8/28/2023	27	1	Unifected	Treatment	1
8/28/2023	28	1	Unifected	Control	0
8/28/2023	29	1	Unifected	Treatment	1
8/28/2023	30	1	Unifected	Treatment	1
8/28/2023	31	1	Unifected	Treatment	1
8/28/2023	32	1	Unifected	Control	0
8/28/2023	33	1	Unifected	Treatment	1
8/28/2023	34	1	Unifected	Treatment	1
8/28/2023	35	1	Unifected	Control	0
8/28/2023	36	1	Unifected	Control	0
8/28/2023	37	1	Unifected	Treatment	1
8/28/2023	38	1	Unifected	Control	0
8/28/2023	39	1	Unifected	Treatment	1
8/28/2023	40	1	Unifected	Control	0
8/28/2023	1	0.1	Unifected	Treatment	1
8/28/2023	2	0.1	Unifected	Treatment	1
8/28/2023	3	0.1	Unifected	Control	0
8/28/2023	4	0.1	Unifected	Control	0
8/28/2023	5	0.1	Unifected	Treatment	1
8/28/2023	6	0.1	Unifected	Control	0
8/28/2023	7	0.1	Unifected	Control	0
8/28/2023	8	0.1	Unifected	Treatment	1
8/28/2023	9	0.1	Unifected	Control	0
8/28/2023	10	0.1	Unifected	Treatment	1
8/28/2023	11	0.1	Unifected	Control	0
8/28/2023	12	0.1	Unifected	Treatment	1
8/28/2023	13	0.1	Unifected	Treatment	1
8/28/2023	14	0.1	Unifected	Control	0
8/28/2023	15	0.1	Unifected	Treatment	1
8/28/2023	16	0.1	Unifected	Treatment	1
8/28/2023	17	0.1	Unifected	Treatment	1
8/28/2023	18	0.1	Unifected	Control	0
8/28/2023	19	0.1	Unifected	Control	0
8/28/2023	20	0.1	Unifected	Treatment	1
9/6/2023	21	0.1	Unifected	Control	0
9/6/2023	22	0.1	Unifected	Control	0
9/6/2023	23	0.1	Unifected	Treatment	1
9/6/2023	24	0.1	Unifected	Treatment	1
9/6/2023	25	0.1	Unifected	Treatment	1
9/6/2023	26	0.1	Unifected	Control	0
9/6/2023	27	0.1	Unifected	Treatment	1
9/6/2023	28	0.1	Unifected	Treatment	1
9/6/2023	29	0.1	Unifected	Treatment	1
9/6/2023	30	0.1	Unifected	Control	0
9/6/2023	31	0.1	Unifected	Treatment	1
9/6/2023	32	0.1	Unifected	Treatment	1
9/6/2023	33	0.1	Unifected	Control	0
9/6/2023	34	0.1	Unifected	Control	0
9/6/2023	35	0.1	Unifected	Control	0
9/6/2023	36	0.1	Unifected	NR	NR
9/6/2023	37	0.1	Unifected	Treatment	1
9/6/2023	38	0.1	Unifected	Treatment	1
9/6/2023	39	0.1	Unifected	Treatment	1
9/6/2023	40	0.1	Unifected	Treatment	1
9/6/2023	1	0.01	Unifected	Treatment	1
9/6/2023	2	0.01	Unifected	Control	0
9/6/2023	3	0.01	Unifected	Treatment	1
9/6/2023	4	0.01	Unifected	Treatment	1
9/6/2023	5	0.01	Unifected	Treatment	1
9/6/2023	6	0.01	Unifected	Control	0
9/6/2023	7	0.01	Unifected	Control	0
9/6/2023	8	0.01	Unifected	Treatment	1
9/6/2023	9	0.01	Unifected	Treatment	1
9/6/2023	10	0.01	Unifected	NR	NR
9/6/2023	11	0.01	Unifected	Treatment	1
9/6/2023	12	0.01	Unifected	Treatment	1
9/6/2023	13	0.01	Unifected	Treatment	1
9/6/2023	14	0.01	Unifected	Control	0
9/6/2023	15	0.01	Unifected	Treatment	1
9/6/2023	16	0.01	Unifected	Control	0
9/6/2023	17	0.01	Unifected	Treatment	1
9/6/2023	18	0.01	Unifected	Treatment	1
9/6/2023	19	0.01	Unifected	Control	0
9/6/2023	20	0.01	Unifected	Treatment	1
9/6/2023	21	0.01	Unifected	Treatment	1
9/6/2023	22	0.01	Unifected	Treatment	1
9/6/2023	23	0.01	Unifected	Treatment	1
9/6/2023	24	0.01	Unifected	Treatment	1
9/6/2023	25	0.01	Unifected	Treatment	1
9/6/2023	26	0.01	Unifected	Control	0
9/6/2023	27	0.01	Unifected	Treatment	1
9/6/2023	28	0.01	Unifected	Treatment	1
9/6/2023	29	0.01	Unifected	Treatment	1
9/6/2023	30	0.01	Unifected	Control	0
9/6/2023	31	0.01	Unifected	NR	NR
9/6/2023	32	0.01	Unifected	NR	NR
9/6/2023	33	0.01	Unifected	Treatment	1
9/6/2023	34	0.01	Unifected	Treatment	1
9/6/2023	35	0.01	Unifected	Treatment	1
9/6/2023	36	0.01	Unifected	Treatment	1
9/6/2023	37	0.01	Unifected	Control	0
9/6/2023	38	0.01	Unifected	Treatment	1
9/6/2023	39	0.01	Unifected	Control	0
9/6/2023	40	0.01	Unifected	Treatment	1
9/21/2023	1	1	Infected	Treatment	1
9/21/2023	2	1	Infected	Control	0
9/21/2023	3	1	Infected	Control	0
9/21/2023	4	1	Infected	Treatment	1
9/21/2023	5	1	Infected	Treatment	1
9/21/2023	6	1	Infected	Control	0
9/21/2023	7	1	Infected	NR	NR
9/21/2023	8	1	Infected	Control	0
9/21/2023	9	1	Infected	Control	0
9/21/2023	10	1	Infected	NR	NR
9/21/2023	11	1	Infected	Control	0
9/21/2023	12	1	Infected	Control	0
9/21/2023	13	1	Infected	Control	0
9/21/2023	14	1	Infected	Control	0
9/21/2023	15	1	Infected	Treatment	1
9/21/2023	16	1	Infected	Control	0
9/21/2023	17	1	Infected	Control	0
9/21/2023	18	1	Infected	Treatment	1
9/21/2023	19	1	Infected	NR	NR
9/21/2023	20	1	Infected	Treatment	1
9/21/2023	21	1	Infected	Control	0
9/21/2023	22	1	Infected	Control	0
9/21/2023	23	1	Infected	Treatment	1
9/21/2023	24	1	Infected	NR	NR
10/16/2023	25	1	Infected	Control	0
10/16/2023	26	1	Infected	Treatment	1
10/16/2023	27	1	Infected	Control	0
10/16/2023	28	1	Infected	Control	0
10/16/2023	29	1	Infected	NR	NR
10/16/2023	30	1	Infected	Control	0
10/16/2023	31	1	Infected	Treatment	1
10/16/2023	32	1	Infected	Control	0
10/16/2023	33	1	Infected	Control	0
10/16/2023	34	1	Infected	Control	0
10/16/2023	35	1	Infected	Treatment	1
10/16/2023	36	1	Infected	Treatment	1
10/16/2023	37	1	Infected	Treatment	1
10/16/2023	38	1	Infected	Control	0
10/16/2023	39	1	Infected	Control	0
10/16/2023	40	1	Infected	Control	0
10/16/2023	1	0.1	Infected	Control	0
10/16/2023	2	0.1	Infected	Treatment	1
10/16/2023	3	0.1	Infected	Control	0
10/16/2023	4	0.1	Infected	Control	0
10/16/2023	5	0.1	Infected	Treatment	1
10/16/2023	6	0.1	Infected	Control	0
10/16/2023	7	0.1	Infected	Control	0
10/16/2023	8	0.1	Infected	Treatment	1
10/16/2023	9	0.1	Infected	Control	0
10/16/2023	10	0.1	Infected	Control	0
10/16/2023	11	0.1	Infected	Control	0
10/16/2023	12	0.1	Infected	Control	0
10/16/2023	13	0.1	Infected	Treatment	1
10/16/2023	14	0.1	Infected	Control	0
10/16/2023	15	0.1	Infected	Treatment	1
10/16/2023	16	0.1	Infected	Control	0
10/16/2023	17	0.1	Infected	Treatment	1
10/16/2023	18	0.1	Infected	NR	NR
10/16/2023	19	0.1	Infected	Control	0
10/16/2023	20	0.1	Infected	Control	0
10/16/2023	21	0.1	Infected	Control	0
10/16/2023	22	0.1	Infected	Control	0
10/16/2023	23	0.1	Infected	Control	0
10/16/2023	24	0.1	Infected	Treatment	1
10/16/2023	25	0.1	Infected	Control	0
10/16/2023	26	0.1	Infected	Control	0
10/16/2023	27	0.1	Infected	Control	0
10/16/2023	28	0.1	Infected	Treatment	1
10/16/2023	29	0.1	Infected	NR	NR
10/16/2023	30	0.1	Infected	Control	0
10/16/2023	31	0.1	Infected	Control	0
10/16/2023	32	0.1	Infected	Treatment	1
10/16/2023	33	0.1	Infected	NR	NR
10/16/2023	34	0.1	Infected	Control	0
10/16/2023	35	0.1	Infected	Treatment	1
10/16/2023	36	0.1	Infected	Treatment	1
10/16/2023	37	0.1	Infected	Control	0
10/16/2023	38	0.1	Infected	Treatment	1
10/16/2023	39	0.1	Infected	Control	0
10/16/2023	40	0.1	Infected	Treatment	1
10/17/2023	1	0.01	Infected	Control	0
10/17/2023	2	0.01	Infected	Control	0
10/17/2023	3	0.01	Infected	Control	0
10/17/2023	4	0.01	Infected	Treatment	1
10/17/2023	5	0.01	Infected	Treatment	1
10/17/2023	6	0.01	Infected	Control	0
10/17/2023	7	0.01	Infected	NR	NR
10/17/2023	8	0.01	Infected	NR	NR
10/17/2023	9	0.01	Infected	Treatment	1
10/17/2023	10	0.01	Infected	Control	0
10/17/2023	11	0.01	Infected	Control	0
10/17/2023	12	0.01	Infected	Treatment	1
10/17/2023	13	0.01	Infected	Control	0
10/17/2023	14	0.01	Infected	Control	0
10/17/2023	15	0.01	Infected	Treatment	1
10/17/2023	16	0.01	Infected	Control	0
10/17/2023	17	0.01	Infected	Treatment	1
10/17/2023	18	0.01	Infected	Treatment	1
10/17/2023	19	0.01	Infected	Control	0
10/17/2023	20	0.01	Infected	Control	0
10/17/2023	21	0.01	Infected	Control	0
10/17/2023	22	0.01	Infected	Control	0
10/17/2023	23	0.01	Infected	Treatment	1
10/17/2023	24	0.01	Infected	Control	0
10/17/2023	25	0.01	Infected	Control	0
10/17/2023	26	0.01	Infected	Treatment	1
10/17/2023	27	0.01	Infected	NR	NR
10/17/2023	28	0.01	Infected	Treatment	1
10/17/2023	29	0.01	Infected	Treatment	1
10/17/2023	30	0.01	Infected	Control	0
10/17/2023	31	0.01	Infected	Control	0
10/17/2023	32	0.01	Infected	Treatment	1
10/17/2023	33	0.01	Infected	Control	0
10/17/2023	34	0.01	Infected	Control	0
10/17/2023	35	0.01	Infected	Treatment	1
10/17/2023	36	0.01	Infected	Control	0
10/17/2023	37	0.01	Infected	Control	0
10/17/2023	38	0.01	Infected	Treatment	1
10/17/2023	39	0.01	Infected	Treatment	1
10/17/2023	40	0.01	Infected	Control	0
